# Supplementary material for: Integrative analysis of the metabolome and transcriptome provides insights into the mechanisms of lignan biosynthesis in Herpetospermum pedunculosum (Cucurbitaceae)
Source: BMC Genomics. 2024 Apr 29;25:421. doi: 10.1186/s12864-024-10306-1 (PMC11059704; doi:10.1186/s12864-024-10306-1)
Supplement: Supplementary file 1 — Supplementary Material 1 [file 12864_2024_10306_MOESM1_ESM.xlsx]

## Sheet:  Dataset S1
Supplemental dataset S1. The list of Top 40 metabolites commonly differentially expressed between YM vs. GM.
Compound_ID	Name	Formula	Molecular Weight	RT [min]	m/z	FC	log2FC	Pvalue	ROC	VIP	Up.Down	all_YM_1	all_YM_2	all_YM_3	all_YM_4	all_YM_5	all_YM_6	all_GM_1	all_GM_2	all_GM_3	all_GM_4	all_GM_5	all_GM_6
Com_286_pos	XLR11 N-(4-hydroxypentyl) metabolite	C21 H28 F N O2	345.214	5.079	346.222	293.793	8.19866	3.76715e-06	1	1.41775	up	2.32308e+09	1.43287e+09	1.48003e+09	2.28598e+09	9.34333e+08	2.24402e+08	1.01835e+07	1.04072e+07	5.96441e+06	814899	1.00362e+06	1.1733e+06
Com_66_neg	Stachyose	C24 H42 O21	666.223	1.432	665.215	176.379	7.46254	6.96035e-13	1	1.48567	up	1.92659e+09	2.71323e+09	2.35253e+09	1.69764e+09	2.43816e+09	1.66399e+09	1.10116e+07	1.17645e+07	1.033e+07	9.74053e+06	1.41653e+07	1.55144e+07
Com_328_pos	XLR11 N-(2-fluoropentyl) isomer	C21 H28 F N O	329.22	5.416	330.227	144.238	7.17231	7.58006e-06	1	1.42729	up	1.25033e+09	6.7811e+08	2.06322e+09	6.58667e+08	1.342e+09	4.30169e+08	1.63022e+07	1.52883e+07	7.41572e+06	1.8356e+06	1.88345e+06	1.80171e+06
Com_187_neg	1,2,3,6,7-Pentamethoxyxanthone	C18 H18 O7	346.105	5.531	345.098	136.999	7.09803	6.34784e-07	1	1.47105	up	6.08387e+08	1.06223e+09	1.01411e+09	9.87864e+08	8.6462e+08	9.00857e+08	5.77938e+06	4.84248e+06	1.63227e+07	4.85752e+06	5.04823e+06	2.84381e+06
Com_259_neg	Farrerol	C17 H16 O5	300.1	5.55	299.094	117.635	6.87817	1.13109e-07	1	1.47476	up	4.40854e+08	7.72155e+08	7.40761e+08	7.23273e+08	6.34776e+08	6.64483e+08	4.44689e+06	4.13765e+06	1.30089e+07	3.88809e+06	4.75624e+06	3.56428e+06
Com_546_neg	Nystose	C24 H42 O21	712.229	1.678	711.221	94.8015	6.56684	7.24665e-07	1	1.47412	up	2.53798e+08	2.91012e+08	1.53874e+08	9.76452e+07	3.17181e+08	1.32898e+08	2.55107e+06	2.4669e+06	1.76093e+06	2.32883e+06	2.01961e+06	2.02023e+06
Com_403_neg	1-(4-chlorophenyl)-3-hydroxy-1,2-dihydroquinoxalin-2-one	C14 H9 Cl N2 O2	272.032	5.663	271.025	90.5169	6.50012	0.000824869	1	1.34646	up	1.30825e+07	3.76214e+08	4.89647e+08	1.97246e+08	8.75604e+07	3.67618e+07	3.27725e+06	2.71619e+06	1.49819e+06	1.87891e+06	1.9746e+06	1.91771e+06
Com_771_pos	5,7-dihydroxy-3-(4-hydroxyphenyl)-6-methoxy-4H-chromen-4-one	C16 H12 O6	322.045	6.123	323.052	74.6371	6.22182	0.000593078	0.972222	1.27738	up	1.15207e+07	6.30286e+08	4.7892e+08	1.04725e+08	2.83508e+08	8.16009e+08	7.46581e+06	1.16682e+07	7.87993e+06	1.71037e+06	1.15985e+06	1.2661e+06
Com_585_neg	Eriodictyol	C15 H12 O6	288.063	5.471	287.056	70.6339	6.14229	0.000645661	1	1.36307	up	1.25856e+07	3.72381e+08	2.26584e+08	1.40562e+08	6.91171e+07	3.41054e+07	2.76874e+06	2.32699e+06	1.62508e+06	1.89331e+06	1.6882e+06	1.80709e+06
Com_15_neg	Cucurbitacin E	C32 H44 O8	556.304	6.361	555.297	67.3728	6.07409	1.70404e-05	1	1.3995	up	1.45154e+09	4.36229e+09	6.61933e+09	7.73403e+09	3.03345e+09	6.18438e+08	2.547e+07	1.3908e+08	4.27722e+07	2.99318e+07	6.11259e+07	5.51611e+07
Com_115_neg	Tangeretin	C20 H20 O7	372.121	5.58	371.114	61.3454	5.93888	2.34816e-05	1	1.44729	up	1.20025e+09	1.58773e+09	1.69163e+09	1.12621e+09	1.61151e+09	1.62416e+09	1.17335e+07	7.65424e+06	7.15886e+07	1.13623e+07	2.68869e+07	1.49005e+07
Com_1659_neg	6''-o-acetylgenistin	C23 H22 O11	474.118	5.116	473.111	60.8526	5.92725	4.06671e-06	1	1.45108	up	6.64288e+07	4.65652e+07	3.78798e+07	3.38046e+07	6.73128e+07	4.47376e+07	861780	230600	925720	1.68025e+06	781820	396020
Com_58_neg	Hesperetin	C16 H14 O6	302.079	5.869	301.072	59.8863	5.90415	1.07622e-05	1	1.40117	up	8.24816e+08	3.43129e+09	3.05219e+09	1.98838e+09	8.88959e+08	8.26129e+08	2.14213e+07	4.05576e+06	5.1043e+07	2.4564e+07	6.04935e+07	2.23003e+07
Com_112_pos	Willardiine	C7 H9 N3 O4	199.059	1.457	200.066	53.4806	5.74095	2.44474e-08	1	1.45889	up	4.51092e+09	4.37244e+09	6.27238e+09	4.73896e+09	5.03765e+09	1.71362e+09	6.04336e+07	4.19504e+07	1.30329e+08	1.09461e+08	9.61942e+07	5.98677e+07
Com_629_neg	Hesperidin	C28 H34 O15	610.191	5.42	609.183	52.3776	5.71088	9.97616e-08	1	1.44913	up	1.41648e+08	8.54802e+07	8.29446e+07	1.15204e+08	2.99289e+08	8.53562e+07	1.81526e+06	1.33931e+06	2.91551e+06	3.50971e+06	4.55073e+06	1.33263e+06
Com_4644_neg	Thiamine	C12 H16 N4 O S	264.104	1.292	263.097	49.6693	5.63428	1.89039e-07	1	1.46322	up	1.59939e+07	2.11577e+07	1.89016e+07	1.6983e+07	1.60704e+07	5.53068e+06	281895	271808	322059	210143	471470	347972
Com_894_neg	DGDG (18:2/22:6)	C55 H88 O15	1034.61	9.302	1033.6	47.5547	5.57152	2.81724e-05	1	1.417	up	3.94875e+07	9.3798e+07	2.0452e+08	5.13946e+07	6.02179e+07	1.7156e+07	1.28427e+06	1.42296e+06	2.49806e+06	1.9718e+06	1.75844e+06	875780
Com_1033_neg	Hordatine B	C29 H40 N8 O5	580.311	5.855	579.302	46.2095	5.53012	1.49623e-07	1	1.44844	up	4.82179e+07	1.48408e+08	7.98565e+07	1.47599e+08	1.66454e+08	5.76126e+07	4.60917e+06	1.29993e+06	2.23424e+06	1.78707e+06	2.52762e+06	1.56827e+06
Com_1459_neg	1,2,3,7-Tetramethoxyxanthone	C17 H16 O6	316.095	5.531	315.087	43.668	5.44851	1.62926e-11	1	1.4827	up	6.41713e+07	1.10832e+08	1.0558e+08	1.01541e+08	8.28833e+07	9.53412e+07	2.89151e+06	2.46902e+06	1.88665e+06	1.9766e+06	1.81513e+06	1.79311e+06
Com_1085_neg	Eupatilin	C18 H16 O7	344.09	5.971	343.082	40.2005	5.32914	8.22768e-06	1	1.3959	up	1.14922e+08	1.11432e+08	6.73984e+07	6.80888e+07	1.02475e+08	1.73905e+07	718782	614629	3.61564e+06	1.87048e+06	4.27751e+06	885545
Com_322_pos	α-Linolenoyl ethanolamide	C20 H35 N O2	321.266	8.566	322.274	0.0321544	-4.95884	4.71966e-06	1	1.41799	down	9.49511e+07	2.47874e+07	5.69803e+07	3.75205e+07	7.74882e+07	4.93433e+07	2.04889e+09	3.78671e+08	1.84736e+09	1.83224e+09	2.65721e+09	1.84291e+09
Com_3371_neg	Myristic Acid	C14 H28 O2	228.209	8.355	227.202	0.0313211	-4.99672	0.0307618	1	1.02229	down	378545	622526	541661	508259	511898	606826	4.04346e+07	5.46865e+07	1.26671e+06	2.04004e+06	1.06853e+06	1.70407e+06
Com_1867_neg	D-Sedoheptulose 7-phosphate	C7 H15 O10 P	290.04	1.554	289.033	0.0302385	-5.04747	5.3262e-07	1	1.46009	down	1.3717e+06	2.08348e+06	1.99063e+06	1.74399e+06	2.20065e+06	2.79243e+06	1.20506e+08	9.92659e+07	4.9074e+07	3.7345e+07	4.59661e+07	5.07366e+07
Com_740_neg	Isobutyrylshikonin	C20 H22 O6	362.137	5.607	361.129	0.0296514	-5.07576	0.00232015	0.972222	1.27414	down	2.85703e+06	4.04961e+06	5.14208e+06	5.28716e+06	9.58813e+06	6.12703e+06	3.91586e+08	7.16858e+06	1.14806e+08	1.68242e+08	1.88008e+08	2.44842e+08
Com_28_pos	MAG (18:3)	C21 H36 O4	352.26	8.724	353.268	0.0261543	-5.25681	2.67249e-06	1	1.47127	down	3.36677e+08	3.07619e+08	6.55208e+08	6.75651e+08	3.76079e+08	8.87274e+08	2.02082e+10	2.1125e+10	2.16136e+10	1.8054e+10	2.31935e+10	1.96289e+10
Com_2076_neg	FAHFA (2:0/18:1)	C20 H36 O4	340.262	10.236	339.254	0.025968	-5.26712	1.63848e-05	1	1.37775	down	4.28933e+06	367415	633123	625862	1.43326e+06	1.32126e+06	8.36833e+07	1.0215e+08	2.55593e+07	8.04563e+07	2.81307e+07	1.39029e+07
Com_30_pos	LPC 18:3	C26 H48 N O7 P	517.316	8.531	518.323	0.0225822	-5.46867	3.82448e-08	1	1.45777	down	3.72556e+08	1.90601e+08	1.72397e+08	3.54225e+08	3.56429e+08	4.34032e+08	9.86233e+09	2.89151e+10	8.6458e+09	1.14557e+10	9.1211e+09	1.52619e+10
Com_1008_neg	Gibberellic acid	C19 H22 O6	346.142	5.875	345.135	0.0222821	-5.48797	0.000107911	1	1.34617	down	883589	2.99456e+06	1.78955e+06	1.44358e+06	8.9899e+06	3.05329e+06	2.69207e+08	1.04149e+07	1.33758e+08	1.45873e+08	1.3623e+08	1.64152e+08
Com_1403_neg	Orotic acid	C5 H4 N2 O4	156.017	1.492	155.01	0.0221031	-5.49961	0.000487801	1	1.3526	down	2.74332e+06	1.22574e+06	1.06188e+06	1.52909e+06	1.16374e+06	1.03168e+06	1.75051e+08	6.12556e+06	5.45153e+07	2.98181e+07	2.96512e+07	1.00957e+08
Com_400_neg	Denin	C33 H56 O14	676.369	7.955	675.363	0.0212897	-5.5537	1.97989e-05	1	1.44053	down	3.34901e+06	5.76858e+06	2.38741e+07	1.52947e+07	3.68267e+06	4.61614e+06	4.76081e+08	5.47272e+08	4.85486e+08	5.2421e+08	3.5068e+08	2.74142e+08
Com_1197_neg	Gamma-Linolenic Acid	C18 H30 O2	278.225	8.422	277.217	0.0188207	-5.73153	2.24522e-05	1	1.45386	down	1.68413e+06	1.75803e+06	1.56627e+06	1.5331e+06	1.37451e+06	1.59389e+06	1.01331e+08	2.14788e+08	4.91582e+07	4.32941e+07	5.04675e+07	4.62521e+07
Com_767_neg	Pentadecanoic Acid	C15 H30 O2	288.23	6.383	287.223	0.0182981	-5.77216	0.0014153	1	1.3304	down	1.87659e+06	2.44955e+06	2.1286e+06	2.15639e+06	1.86953e+06	2.21947e+06	1.99905e+08	3.76267e+08	3.56644e+07	3.80703e+07	3.22129e+07	1.19479e+07
Com_355_neg	Schizandrol A	C24 H32 O7	432.215	6.298	431.208	0.0162422	-5.94411	0.0010181	0.972222	1.28934	down	3.59031e+06	2.64157e+06	1.42813e+06	1.02082e+07	7.35493e+06	4.59473e+06	4.1699e+08	7.93322e+06	2.35848e+08	3.21485e+08	2.89346e+08	5.64233e+08
Com_1153_pos	Quinoline	C9 H7 N	129.058	5.458	130.065	0.014147	-6.14336	2.05815e-07	1	1.45348	down	7.34927e+06	2.62114e+06	3.21078e+06	2.73587e+06	3.06302e+06	4.83512e+06	6.68442e+08	2.61611e+08	1.98232e+08	2.37188e+08	1.089e+08	2.09039e+08
Com_27_pos	D-(+)-Proline	C5 H9 N O2	115.063	1.465	116.071	0.00964146	-6.69653	0.000248495	1	1.38127	down	1.31485e+08	1.01595e+08	9.38057e+07	6.42836e+07	8.83263e+07	2.0439e+08	3.76033e+09	8.03429e+08	1.184e+10	9.22663e+09	2.27816e+10	2.25198e+10
Com_612_pos	L-Methionine Methyl Ester	C6 H13 N O2 S	163.067	1.27	164.074	0.00942001	-6.73006	4.2893e-06	1	1.43822	down	1.36153e+07	2.14549e+06	2.03636e+06	2.07682e+06	2.06706e+06	1.063e+07	3.59048e+08	3.7038e+08	3.58813e+08	1.1219e+09	7.02534e+08	5.4496e+08
Com_90_pos	(3beta,9xi)-3-(beta-D-Glucopyranosyloxy)-14-hydroxycard-20(22)-enolide	C29 H44 O9	536.296	8.287	537.304	0.00940515	-6.73233	3.55831e-07	1	1.44298	down	4.72075e+07	2.41365e+07	1.30811e+08	1.35795e+08	3.37049e+07	3.31796e+07	1.87896e+09	9.48267e+09	8.34008e+09	9.43426e+09	7.16433e+09	6.74362e+09
Com_162_neg	Tricin 5-O-hexoside derivative	C24 H22 O14	534.101	5.654	533.093	0.00734534	-7.08896	2.24966e-06	1	1.44704	down	3.78528e+06	5.23068e+06	5.08565e+06	5.21333e+06	1.14884e+07	8.02041e+06	1.5705e+09	1.89725e+09	3.00178e+08	3.02664e+08	6.43211e+08	5.71696e+08
Com_59_neg	LPE 18:3	C23 H42 N O7 P	475.27	8.364	474.262	0.00605825	-7.36688	7.70329e-07	1	1.45796	down	8.54491e+06	9.0212e+06	6.56294e+06	1.65421e+07	1.07361e+07	1.47573e+07	2.18231e+09	4.68089e+09	6.03995e+08	1.07822e+09	1.174e+09	1.20198e+09
Com_287_neg	Polydatin	C20 H22 O8	390.132	5.733	389.124	0.00568409	-7.45885	0.00104712	1	1.34108	down	1.28836e+06	1.95395e+06	1.82604e+06	1.15503e+06	2.0816e+06	2.19185e+06	1.08263e+09	8.53905e+06	1.20442e+08	2.50619e+08	7.91113e+07	3.05365e+08

## Sheet:  Dataset S2
Supplementary Dataset S2：The significant KEGG enrichment of YM. vs. GM.
Category	KEGGID	Description	GeneRatio	BgRatio	pvalue	padj	Count	up	Up_Gene_names	Down	Down_Gene_names
KEGG	ko01100	Metabolic pathways	313|610	2031|5491	2.45394e-15	8.39248e-13	313	79	Hsped.01g07840.1,Hsped.01g13270.1,Hsped.01g18000.1,Hsped.01g21480.1,Hsped.01g21930.1,Hsped.01g22570.1,Hsped.02g01080.1,Hsped.02g02220.1,Hsped.02g03200.1,Hsped.02g04940.1,Hsped.02g05490.1,Hsped.02g07570.1,Hsped.02g07580.1,Hsped.02g07710.1,Hsped.02g11060.1,Hsped.02g12970.1,Hsped.02g14770.1,Hsped.02g16400.1,Hsped.02g26800.1,Hsped.02g32540.1,Hsped.03g01000.1,Hsped.03g02150.1,Hsped.03g02240.1,Hsped.03…	234	Hsped.01g09220.1,Hsped.01g09230.1,Hsped.01g09670.1,Hsped.01g11180.1,Hsped.01g11920.1,Hsped.01g12320.1,Hsped.01g13500.1,Hsped.01g13710.1,Hsped.01g14370.1,Hsped.01g14670.1,Hsped.01g14860.1,Hsped.01g20850.1,Hsped.01g21570.1,Hsped.01g23140.1,Hsped.01g23730.1,Hsped.02g00420.1,Hsped.02g00740.1,Hsped.02g01100.1,Hsped.02g02990.1,Hsped.02g05860.1,Hsped.02g07600.1,Hsped.02g07770.1,Hsped.02g08740.1,Hsped.02…
KEGG	ko01110	Biosynthesis of secondary metabolites	174|610	1027|5491	4.17507e-11	7.13937e-09	174	51	Hsped.01g07840.1,Hsped.01g13270.1,Hsped.01g18000.1,Hsped.01g21480.1,Hsped.01g21930.1,Hsped.02g01080.1,Hsped.02g02220.1,Hsped.02g04940.1,Hsped.02g05490.1,Hsped.02g07570.1,Hsped.02g07580.1,Hsped.02g07710.1,Hsped.02g12970.1,Hsped.02g14770.1,Hsped.02g16400.1,Hsped.02g26800.1,Hsped.02g28920.1,Hsped.02g32540.1,Hsped.03g01000.1,Hsped.03g02150.1,Hsped.03g02240.1,Hsped.03g07440.1,Hsped.03g21390.1,Hsped.04…	123	Hsped.01g09230.1,Hsped.01g11920.1,Hsped.01g13710.1,Hsped.01g20850.1,Hsped.01g23730.1,Hsped.02g00420.1,Hsped.02g00740.1,Hsped.02g01100.1,Hsped.02g05860.1,Hsped.02g07770.1,Hsped.02g08740.1,Hsped.02g09000.1,Hsped.02g11840.1,Hsped.02g13010.1,Hsped.02g13190.1,Hsped.02g15920.1,Hsped.02g23030.1,Hsped.02g26350.1,Hsped.02g27010.1,Hsped.02g27180.1,Hsped.02g28430.1,Hsped.02g32150.1,Hsped.02g33540.1,Hsped.03…
KEGG	ko00196	Photosynthesis - antenna proteins	14|610	26|5491	4.81817e-08	5.49272e-06	14	0		14	Hsped.01g13500.1,Hsped.02g02990.1,Hsped.02g07600.1,Hsped.02g11780.1,Hsped.02g29650.1,Hsped.03g05320.1,Hsped.03g05330.1,Hsped.06g02140.1,Hsped.07g10950.1,Hsped.07g17830.1,Hsped.07g17850.1,Hsped.09g01120.1,Hsped.09g12010.1,Hsped.10g15140.1
KEGG	ko00195	Photosynthesis	20|610	53|5491	1.41153e-05	0.00120686	20	1	Hsped.05g05780.1	19	Hsped.01g23080.1,Hsped.02g14200.1,Hsped.02g28790.1,Hsped.03g20520.1,Hsped.04g11070.1,Hsped.04g11950.1,Hsped.04g17680.1,Hsped.04g20370.1,Hsped.05g15390.1,Hsped.05g15480.1,Hsped.06g05210.1,Hsped.07g05110.1,Hsped.07g08990.1,Hsped.07g09070.1,Hsped.07g13600.1,Hsped.07g16450.1,Hsped.07g19890.1,Hsped.08g24380.1,Hsped.10g00620.1
KEGG	ko00940	Phenylpropanoid biosynthesis	30|610	141|5491	0.000274847	0.0187995	30	11	Hsped.01g13270.1,Hsped.02g01080.1,Hsped.02g07570.1,Hsped.02g07580.1,Hsped.02g12970.1,Hsped.05g05800.1,Hsped.05g13530.1,Hsped.08g00810.1,Hsped.10g00710.1,Hsped.10g15060.1,Hsped.10g15500.1	19	Hsped.01g20850.1,Hsped.02g05860.1,Hsped.02g07770.1,Hsped.02g13010.1,Hsped.04g00500.1,Hsped.05g02480.1,Hsped.06g06300.1,Hsped.06g06350.1,Hsped.06g18130.1,Hsped.07g00250.1,Hsped.07g02010.1,Hsped.07g04420.1,Hsped.07g04550.1,Hsped.07g07010.1,Hsped.08g00820.1,Hsped.09g10750.1,Hsped.10g01760.1,Hsped.Ctg067g00040.1,Hsped.Ctg177g00040.1
KEGG	ko01120	Microbial metabolism in diverse environments	57|610	355|5491	0.000712171	0.0405938	57	10	Hsped.01g21930.1,Hsped.01g22570.1,Hsped.02g02220.1,Hsped.07g00350.1,Hsped.07g06080.1,Hsped.07g21370.1,Hsped.08g02450.1,Hsped.08g04750.1,Hsped.08g26810.1,Hsped.09g08030.1	47	Hsped.01g09230.1,Hsped.01g14370.1,Hsped.01g14860.1,Hsped.01g21570.1,Hsped.01g23730.1,Hsped.02g01100.1,Hsped.02g09000.1,Hsped.02g15070.1,Hsped.02g21430.1,Hsped.02g21660.1,Hsped.02g26350.1,Hsped.02g33970.1,Hsped.03g12010.1,Hsped.03g17880.1,Hsped.04g04350.1,Hsped.04g06260.1,Hsped.04g06490.1,Hsped.04g07000.1,Hsped.04g09970.1,Hsped.04g10020.1,Hsped.04g10060.1,Hsped.04g17220.1,Hsped.04g17350.1,Hsped.05…

## Sheet:  Dataset S3
Supplementary Dataset S3：KEGG analysis of the DAMs and DEGs.
Description	Pvalue	Ratio	Count	Type	ID
Carbon fixation in photosynthetic organisms	0.0270237	1	5	Meta	D-Fructose 1,6-bisphosphate; D-Erythrose 4-phosphate; L-Aspartic acid; D-Ribulose 5-phosphate; D-Sedoheptulose 7-phosphate
Carbon fixation in photosynthetic organisms	0.0290247	0.202899	12	Tran	Hsped.01g14370.1,Hsped.01g21930.1,Hsped.02g01100.1,Hsped.02g21660.1,Hsped.04g07000.1,Hsped.04g10060.1,Hsped.05g18610.1,Hsped.07g06080.1,Hsped.08g07870.1,Hsped.08g09460.1,Hsped.08g09700.1,Hsped.09g08030.1
Oxidative phosphorylation	0.116314	1	3	Meta	Riboflavin-5-phosphate; Fumaric acid; Nicotinamide adenine dinucleotide
Oxidative phosphorylation	0.539639	0.108108	13	Tran	Hsped.01g09670.1,Hsped.02g10990.1,Hsped.03g01410.1,Hsped.03g03250.1,Hsped.04g13250.1,Hsped.04g17680.1,Hsped.05g05780.1,Hsped.05g18080.1,Hsped.06g01760.1,Hsped.07g06720.1,Hsped.08g14550.1,Hsped.10g01220.1,Hsped.Ctg056g00080.1
Biosynthesis of secondary metabolites	0.134085	0.567568	42	Meta	Gibberellic acid; Riboflavin-5-phosphate; Luteolin; Pheophorbide A; Biliverdin; Xanthine; L-Ornithine; D-Fructose 1,6-bisphosphate; Sinapic acid; L-Threonine; 7-Methylxanthine; Rutin; D-Erythrose 4-phosphate; Citrulline; Bergapten; S-Adenosylmethionine; Cyanidin; L-Aspartic acid; D-Ribulose 5-phosphate; D-Sedoheptulose 7-phosphate; L-Glutamic acid; Mevalonic acid; Abscisic Acid; 5'-Adenylic acid;…
Biosynthesis of secondary metabolites	4.17507e-11	0.180136	174	Tran	Hsped.01g07840.1,Hsped.01g09230.1,Hsped.01g11920.1,Hsped.01g13270.1,Hsped.01g13710.1,Hsped.01g18000.1,Hsped.01g20850.1,Hsped.01g21480.1,Hsped.01g21930.1,Hsped.01g23730.1,Hsped.02g00420.1,Hsped.02g00740.1,Hsped.02g01080.1,Hsped.02g01100.1,Hsped.02g02220.1,Hsped.02g04940.1,Hsped.02g05490.1,Hsped.02g05860.1,Hsped.02g07570.1,Hsped.02g07580.1,Hsped.02g07710.1,Hsped.02g07770.1,Hsped.02g08740.1,Hsped.02…
Nicotinate and nicotinamide metabolism	0.16458	0.75	6	Meta	6-Hydroxynicotinic acid; L-Aspartic acid; Fumaric acid; Nicotinamide adenine dinucleotide; Nicotinamide; Quinolinic acid
Nicotinate and nicotinamide metabolism	0.906013	0.0454545	1	Tran	Hsped.05g15460.1
Phenylpropanoid biosynthesis	0.208134	0.7	7	Meta	Sinapic acid; Eleutheroside B; Coniferin; L-Tyrosine; Ferulaldehyde; trans-Anethole; L-Phenylalanine
Phenylpropanoid biosynthesis	0.000274847	0.22695	30	Tran	Hsped.01g13270.1,Hsped.01g20850.1,Hsped.02g01080.1,Hsped.02g05860.1,Hsped.02g07570.1,Hsped.02g07580.1,Hsped.02g07770.1,Hsped.02g12970.1,Hsped.02g13010.1,Hsped.04g00500.1,Hsped.05g02480.1,Hsped.05g05800.1,Hsped.05g13530.1,Hsped.06g06300.1,Hsped.06g06350.1,Hsped.06g18130.1,Hsped.07g00250.1,Hsped.07g02010.1,Hsped.07g04420.1,Hsped.07g04550.1,Hsped.07g07010.1,Hsped.08g00810.1,Hsped.08g00820.1,Hsped.09…
Carbon metabolism	0.208134	0.7	7	Meta	D-Fructose 1,6-bisphosphate; D-Erythrose 4-phosphate; D-Ribulose 5-phosphate; D-Sedoheptulose 7-phosphate; D-Gluconic acid; D-Glucono-1,5-lactone; O-Phospho-L-serine
Carbon metabolism	0.00324016	0.172414	42	Tran	Hsped.01g09230.1,Hsped.01g14370.1,Hsped.01g21930.1,Hsped.02g01100.1,Hsped.02g02220.1,Hsped.02g09000.1,Hsped.02g15070.1,Hsped.02g21430.1,Hsped.02g21660.1,Hsped.03g12010.1,Hsped.04g04350.1,Hsped.04g06260.1,Hsped.04g06490.1,Hsped.04g07000.1,Hsped.04g09890.1,Hsped.04g09970.1,Hsped.04g10020.1,Hsped.04g10060.1,Hsped.05g18610.1,Hsped.05g18930.1,Hsped.05g19340.1,Hsped.06g08740.1,Hsped.07g00350.1,Hsped.07…
Fatty acid degradation	0.239471	1	2	Meta	Palmitic Acid; Glutaric Acid
Fatty acid degradation	0.0695705	0.196078	8	Tran	Hsped.02g03200.1,Hsped.03g01000.1,Hsped.05g15380.1,Hsped.06g14320.1,Hsped.07g06400.1,Hsped.08g10460.1,Hsped.08g14660.1,Hsped.10g14620.1
Valine, leucine and isoleucine biosynthesis	0.239471	1	2	Meta	L-Threonine; 2-Isopropylmalic acid
Valine, leucine and isoleucine biosynthesis	0.309274	0.176471	3	Tran	Hsped.02g13190.1,Hsped.05g17380.1,Hsped.04g09890.1
Inositol phosphate metabolism	0.239471	1	2	Meta	Inositol; D-Glucose 6-phosphate
Inositol phosphate metabolism	0.435898	0.121212	6	Tran	Hsped.04g14550.1,Hsped.07g14860.1,Hsped.07g16090.1,Hsped.08g07870.1,Hsped.08g09460.1,Hsped.09g11690.1
Pyruvate metabolism	0.239471	1	2	Meta	Fumaric acid; 2-Isopropylmalic acid
Pyruvate metabolism	0.156843	0.152941	12	Tran	Hsped.01g09230.1,Hsped.01g14370.1,Hsped.01g21930.1,Hsped.02g21660.1,Hsped.04g09970.1,Hsped.05g19340.1,Hsped.07g06080.1,Hsped.07g11740.1,Hsped.07g20400.1,Hsped.07g21370.1,Hsped.08g26080.1,Hsped.09g08030.1
Pentose phosphate pathway	0.273042	0.714286	5	Meta	D-Erythrose 4-phosphate; D-Ribulose 5-phosphate; D-Sedoheptulose 7-phosphate; D-Gluconic acid; D-Glucono-1,5-lactone
Pentose phosphate pathway	0.150701	0.163934	9	Tran	Hsped.01g23730.1,Hsped.02g09000.1,Hsped.02g26350.1,Hsped.04g10060.1,Hsped.04g17350.1,Hsped.05g18610.1,Hsped.07g00350.1,Hsped.07g15690.1,Hsped.08g09700.1
Porphyrin and chlorophyll metabolism	0.273042	0.714286	5	Meta	Pheophorbide A; Biliverdin; L-Threonine; L-Glutamic acid; Protoporphyrin IX
Porphyrin and chlorophyll metabolism	0.156813	0.179487	7	Tran	Hsped.01g13710.1,Hsped.03g02240.1,Hsped.04g03910.1,Hsped.04g05730.1,Hsped.04g07440.1,Hsped.04g19000.1,Hsped.10g04010.1
Biosynthesis of amino acids	0.327402	0.608696	14	Meta	L-Ornithine; L-Threonine; D-Erythrose 4-phosphate; Citrulline; S-Adenosylmethionine; D-Ribulose 5-phosphate; D-Sedoheptulose 7-phosphate; Shikimic Acid; 2-Isopropylmalic acid; L-Saccharopine; L-Histidine; L-Phenylalanine; O-Phospho-L-serine; S-Adenosylhomocysteine
Biosynthesis of amino acids	0.0130407	0.163793	35	Tran	Hsped.01g09230.1,Hsped.02g01100.1,Hsped.02g02220.1,Hsped.02g13190.1,Hsped.03g04410.1,Hsped.03g17880.1,Hsped.04g06490.1,Hsped.04g07000.1,Hsped.04g09640.1,Hsped.04g09890.1,Hsped.04g09970.1,Hsped.04g10020.1,Hsped.04g10060.1,Hsped.05g01460.1,Hsped.05g08940.1,Hsped.05g15100.1,Hsped.05g17380.1,Hsped.05g18610.1,Hsped.06g08740.1,Hsped.06g09100.1,Hsped.06g17610.1,Hsped.07g02290.1,Hsped.07g04470.1,Hsped.08…
Fatty acid biosynthesis	0.362141	0.75	3	Meta	Palmitoleic Acid; Palmitic Acid; Myristic Acid
Fatty acid biosynthesis	0.343464	0.139535	5	Tran	Hsped.02g03200.1,Hsped.05g15380.1,Hsped.05g19340.1,Hsped.08g10460.1,Hsped.09g07350.1
Cyanoamino acid metabolism	0.362141	0.75	3	Meta	L-Aspartic acid; L-Tyrosine; L-Phenylalanine
Cyanoamino acid metabolism	0.107948	0.183673	9	Tran	Hsped.01g13270.1,Hsped.01g18000.1,Hsped.04g14730.1,Hsped.05g05800.1,Hsped.08g21460.1,Hsped.08g26380.1,Hsped.09g10750.1,Hsped.10g04070.1,Hsped.Ctg177g00040.1
Starch and sucrose metabolism	0.362141	0.75	3	Meta	Trehalose 6-phosphate; Sucrose; D-Glucose 6-phosphate
Starch and sucrose metabolism	0.0799408	0.155556	19	Tran	Hsped.01g13270.1,Hsped.01g14670.1,Hsped.01g21480.1,Hsped.01g23140.1,Hsped.02g08740.1,Hsped.02g24180.1,Hsped.02g26350.1,Hsped.03g03280.1,Hsped.04g07860.1,Hsped.04g14480.1,Hsped.05g05800.1,Hsped.07g16510.1,Hsped.07g18310.1,Hsped.07g20420.1,Hsped.09g09630.1,Hsped.09g10750.1,Hsped.09g17830.1,Hsped.10g08150.1,Hsped.Ctg177g00040.1
Glycerophospholipid metabolism	0.362141	0.75	3	Meta	Acetylcholine; Phosphocholine; O-Phosphorylethanolamine
Glycerophospholipid metabolism	0.333766	0.129412	11	Tran	Hsped.01g07840.1,Hsped.02g00420.1,Hsped.02g14770.1,Hsped.02g26800.1,Hsped.04g08950.1,Hsped.05g01020.1,Hsped.07g23550.1,Hsped.08g05070.1,Hsped.08g21390.1,Hsped.09g03900.1,Hsped.09g11690.1
Thiamine metabolism	0.362141	0.75	3	Meta	L-Tyrosine; Nicotinamide adenine dinucleotide; Thiamine
Thiamine metabolism	0.472855	0.130435	3	Tran	Hsped.02g28430.1,Hsped.03g01390.1,Hsped.07g21320.1
Zeatin biosynthesis	0.438856	0.666667	4	Meta	S-Adenosylmethionine; 5'-Adenylic acid; Dihydrozeatin; Adenosine 5'-monophosphate
Zeatin biosynthesis	0.419706	0.142857	3	Tran	Hsped.05g08120.1,Hsped.09g08760.1,Hsped.02g27010.1
Glycolysis / Gluconeogenesis	0.490566	1	1	Meta	Arbutin
Glycolysis / Gluconeogenesis	0.00260694	0.209677	22	Tran	Hsped.01g09230.1,Hsped.01g21930.1,Hsped.01g23730.1,Hsped.02g26350.1,Hsped.04g06490.1,Hsped.04g09970.1,Hsped.04g10020.1,Hsped.04g10060.1,Hsped.04g17350.1,Hsped.05g00680.1,Hsped.05g19960.1,Hsped.06g14320.1,Hsped.07g02290.1,Hsped.07g06080.1,Hsped.07g07330.1,Hsped.07g15690.1,Hsped.08g02450.1,Hsped.08g07870.1,Hsped.08g09460.1,Hsped.08g09700.1,Hsped.08g14660.1,Hsped.10g14620.1
Fructose and mannose metabolism	0.490566	1	1	Meta	D-Mannose 6-phosphate
Fructose and mannose metabolism	0.045063	0.19403	10	Tran	Hsped.01g23730.1,Hsped.02g33540.1,Hsped.04g10060.1,Hsped.04g17350.1,Hsped.07g15690.1,Hsped.08g05430.1,Hsped.08g07870.1,Hsped.08g09460.1,Hsped.08g09700.1,Hsped.09g01650.1
Fatty acid elongation	0.490566	1	1	Meta	Palmitic Acid
Fatty acid elongation	0.267005	0.173913	4	Tran	Hsped.01g11920.1,Hsped.02g04940.1,Hsped.06g16960.1,Hsped.07g05640.1
Sphingolipid metabolism	0.490566	1	1	Meta	O-Phosphorylethanolamine
Sphingolipid metabolism	0.846252	0.0645161	2	Tran	Hsped.04g17240.1,Hsped.10g12950.1
Terpenoid backbone biosynthesis	0.490566	1		Meta	Hsped.04g17240.1
Terpenoid backbone biosynthesis	0.649528	0.0980392	5	Tran	Hsped.03g01390.1,Hsped.07g05540.1,Hsped.07g14180.1,Hsped.08g03550.1,Hsped.09g02010.1
Carotenoid biosynthesis	0.490566	1	1	Meta	Abscisic Acid
Carotenoid biosynthesis	0.0450997	0.225	7	Tran	Hsped.02g05850.1,Hsped.03g07440.1,Hsped.06g15180.1,Hsped.07g09040.1,Hsped.07g13350.1,Hsped.10g12600.1,Hsped.10g14050.1
Fatty acid metabolism	0.490566	1	1	Meta	Palmitic Acid
Fatty acid metabolism	0.182997	0.152778	9	Tran	Hsped.02g03200.1,Hsped.03g01000.1,Hsped.05g15380.1,Hsped.05g19340.1,Hsped.06g16960.1,Hsped.07g05640.1,Hsped.07g06400.1,Hsped.08g10460.1,Hsped.09g07350.1
Phosphatidylinositol signaling system	0.490566	1	1	Meta	Inositol
Phosphatidylinositol signaling system	0.844209	0.0746269	5	Tran	Hsped.05g13710.1,Hsped.07g14860.1,Hsped.07g16090.1,Hsped.08g05070.1,Hsped.08g21390.1
Arginine biosynthesis	0.492399	0.625	5	Meta	L-Ornithine; Citrulline; L-Aspartic acid; L-Glutamic acid; Fumaric acid
Arginine biosynthesis	0.0313782	0.243243	9	Tran	Hsped.02g01100.1,Hsped.03g04410.1,Hsped.03g17880.1,Hsped.04g06260.1,Hsped.04g07000.1,Hsped.05g15100.1,Hsped.06g17610.1,Hsped.10g02290.1,Hsped.10g04320.1
Riboflavin metabolism	0.616183	0.666667	2	Meta	Riboflavin-5-phosphate; D-Ribulose 5-phosphate
Riboflavin metabolism	0.80685	0.0666667	1	Tran	Hsped.10g12050.1
Galactose metabolism	0.678681	0.6	3	Meta	Inositol; Sucrose; Stachyose
Galactose metabolism	0.402025	0.127273	7	Tran	Hsped.02g22070.1,Hsped.02g26350.1,Hsped.03g18250.1,Hsped.07g16510.1,Hsped.07g22090.1,Hsped.09g06530.1,Hsped.09g17490.1
Glycine, serine and threonine metabolism	0.678681	0.6	3	Meta	L-Threonine; L-Aspartic acid; O-Phospho-L-serine
Glycine, serine and threonine metabolism	0.289143	0.136986	10	Tran	Hsped.04g06490.1,Hsped.04g09890.1,Hsped.05g18930.1,Hsped.06g08740.1,Hsped.07g04470.1,Hsped.08g02450.1,Hsped.08g13930.1,Hsped.08g26810.1,Hsped.09g01670.1,Hsped.10g04070.1
Glutathione metabolism	0.678681	0.6	3	Meta	L-Ornithine; L-Glutamic acid; L-Pyroglutamic acid
Glutathione metabolism	0.0712927	0.175	14	Tran	Hsped.02g09000.1,Hsped.03g19130.1,Hsped.04g07980.1,Hsped.04g07990.1,Hsped.04g08060.1,Hsped.04g14730.1,Hsped.05g02180.1,Hsped.05g17160.1,Hsped.05g18440.1,Hsped.06g01800.1,Hsped.06g20060.1,Hsped.07g22400.1,Hsped.08g08460.1,Hsped.08g26380.1
C5-Branched dibasic acid metabolism	0.678681	0.6	3	Meta	Itaconic acid; L-Glutamic acid; cis-Aconitic acid
C5-Branched dibasic acid metabolism	0.603288	0.125	1	Tran	Hsped.02g13190.1
Vitamin B6 metabolism	0.678681	0.6	3	Meta	D-Erythrose 4-phosphate; D-Ribulose 5-phosphate; Pyridoxine
Vitamin B6 metabolism	0.309274	0.176471	3	Tran	Hsped.01g21570.1,Hsped.06g08740.1,Hsped.08g26810.1
Tropane, piperidine and pyridine alkaloid biosynthesis	0.678681	0.6	3	Meta	Pipecolic acid; L-Phenylalanine; Swainsonine
Tropane, piperidine and pyridine alkaloid biosynthesis	0.0161674	0.375	6	Tran	Hsped.02g01100.1,Hsped.04g07000.1,Hsped.05g01490.1,Hsped.05g01500.1,Hsped.08g05550.1,Hsped.10g02290.1
Aminoacyl-tRNA biosynthesis	0.715435	0.583333	7	Meta	L-Threonine; L-Aspartic acid; L-Glutamic acid; L-Tyrosine; L-Histidine; L-Phenylalanine; O-Phospho-L-serine
Aminoacyl-tRNA biosynthesis	0.98808	0.0327869	2	Tran	Hsped.04g20920.1,Hsped.08g03260.1
Cysteine and methionine metabolism	0.71754	0.571429	4	Meta	S-Adenosylmethionine; L-Aspartic acid; O-Phospho-L-serine; S-Adenosylhomocysteine
Cysteine and methionine metabolism	0.0403125	0.180851	16	Tran	Hsped.02g00740.1,Hsped.02g01100.1,Hsped.03g02150.1,Hsped.03g03720.1,Hsped.04g07000.1,Hsped.04g09640.1,Hsped.05g08940.1,Hsped.05g17810.1,Hsped.06g08740.1,Hsped.06g09390.1,Hsped.07g04470.1,Hsped.07g22400.1,Hsped.08g05550.1,Hsped.09g09400.1,Hsped.09g10010.1,Hsped.10g02290.1
Lysine degradation	0.71754	0.571429	4	Meta	L-Saccharopine; Pipecolic acid; N6,N6,N6-Trimethyl-L-lysine; Glutaric Acid
Lysine degradation	0.833615	0.0666667	2	Tran	Hsped.04g15990.1,Hsped.08g04570.1
Arginine and proline metabolism	0.71754	0.571429	4	Meta	L-Ornithine; S-Adenosylmethionine; L-Glutamic acid; 4-Oxoproline
Arginine and proline metabolism	0.389839	0.126984	8	Tran	Hsped.02g01100.1,Hsped.03g04410.1,Hsped.04g07000.1,Hsped.05g01460.1,Hsped.07g22400.1,Hsped.07g22860.1,Hsped.08g24460.1,Hsped.10g02290.1
Purine metabolism	0.939563	0.533333	8	Meta	Xanthine; cGMP; Guanine; 5'-Adenylic acid; 2'-Deoxyadenosine; Guanosine monophosphate; Adenosine 5'-monophosphate; Adenylosuccinic acid
Purine metabolism	0.32323	0.127273	13	Tran	Hsped.01g09230.1,Hsped.02g26350.1,Hsped.02g28430.1,Hsped.02g29490.1,Hsped.04g09400.1,Hsped.04g09970.1,Hsped.05g02630.1,Hsped.05g09550.1,Hsped.05g15460.1,Hsped.06g16570.1,Hsped.07g08160.1,Hsped.07g21320.1,Hsped.08g08970.1
ABC transporters	0.944012	0.538462	7	Meta	L-Ornithine; L-Threonine; Inositol; Sucrose; Thiamine; L-Histidine; L-Phenylalanine
ABC transporters	0.493911	0.121212	4	Tran	Hsped.04g19570.1,Hsped.06g17910.1,Hsped.10g14720.1,Hsped.10g18660.1
Pyrimidine metabolism	1	0.5	6	Meta	Cytidine; Orotic acid; Cytosine; Thymidine; Thymine; Methylmalonic acid
Pyrimidine metabolism	0.716811	0.0909091	6	Tran	Hsped.04g09400.1,Hsped.04g11210.1,Hsped.05g15460.1,Hsped.07g08160.1,Hsped.08g08970.1,Hsped.08g10010.1
Citrate cycle (TCA cycle)	1	0.5	2	Meta	Fumaric acid; cis-Aconitic acid
Citrate cycle (TCA cycle)	0.136292	0.173077	9	Tran	Hsped.01g21930.1,Hsped.02g02220.1,Hsped.03g12010.1,Hsped.07g06080.1,Hsped.07g06720.1,Hsped.07g23220.1,Hsped.08g04570.1,Hsped.09g17590.1,Hsped.10g00280.1
Ascorbate and aldarate metabolism	1	0.5	2	Meta	D-Glucaric acid; Inositol
Ascorbate and aldarate metabolism	0.669413	0.0952381	4	Tran	Hsped.02g08760.1,Hsped.02g22070.1,Hsped.07g14860.1,Hsped.08g08460.1
Cutin, suberine and wax biosynthesis	1	0.5	1	Meta	Palmitic Acid
Cutin, suberine and wax biosynthesis	0.0662052	0.25	6	Tran	Hsped.01g05730.1,Hsped.03g05610.1,Hsped.03g14640.1,Hsped.03g17800.1,Hsped.05g18180.1,Hsped.06g15350.1
Alanine, aspartate and glutamate metabolism	1	0.5	4	Meta	L-Aspartic acid; L-Glutamic acid; Fumaric acid; Adenylosuccinic acid
Alanine, aspartate and glutamate metabolism	0.126448	0.176471	9	Tran	Hsped.01g18000.1,Hsped.02g01100.1,Hsped.03g17880.1,Hsped.04g06260.1,Hsped.04g07000.1,Hsped.05g15100.1,Hsped.07g22860.1,Hsped.10g02290.1,Hsped.10g04320.1
Valine, leucine and isoleucine degradation	1	0.5	1	Meta	Methylmalonic acid
Valine, leucine and isoleucine degradation	0.962598	0.0416667	2	Tran	Hsped.08g25810.1,Hsped.09g09760.1
Phenylalanine, tyrosine and tryptophan biosynthesis	1	0.5	5	Meta	D-Fructose 1,6-bisphosphate; D-Erythrose 4-phosphate; L-Tyrosine; Shikimic Acid; L-Phenylalanine
Phenylalanine, tyrosine and tryptophan biosynthesis	0.197109	0.166667	7	Tran	Hsped.02g01100.1,Hsped.04g07000.1,Hsped.06g09100.1,Hsped.08g05550.1,Hsped.08g08540.1,Hsped.10g02290.1,Hsped.10g04850.1
beta-Alanine metabolism	1	0.5	3	Meta	L-Aspartic acid; L-Histidine; Quinolinic acid
beta-Alanine metabolism	0.860434	0.0666667	3	Tran	Hsped.07g06400.1,Hsped.07g22400.1,Hsped.08g25810.1
Amino sugar and nucleotide sugar metabolism	1	0.5	2	Meta	N-Acetylneuraminic acid; D-Mannose 6-phosphate
Amino sugar and nucleotide sugar metabolism	0.0276405	0.176	20	Tran	Hsped.02g08760.1,Hsped.02g11280.1,Hsped.02g22070.1,Hsped.02g26350.1,Hsped.02g33540.1,Hsped.03g03750.1,Hsped.04g04720.1,Hsped.04g05600.1,Hsped.04g16600.1,Hsped.04g20940.1,Hsped.06g07560.1,Hsped.07g01030.1,Hsped.07g05870.1,Hsped.07g16570.1,Hsped.08g20420.1,Hsped.08g24820.1,Hsped.09g01650.1,Hsped.09g04210.1,Hsped.09g06000.1,Hsped.10g03240.1
Linoleic acid metabolism	1	0.5	1	Meta	Arachidonic acid
Linoleic acid metabolism	0.163012	0.2	2	Tran	Hsped.03g14230.1,Hsped.08g23220.1
alpha-Linolenic acid metabolism	1	0.5	2	Meta	13(S)-HOTrE; Methyl jasmonate
alpha-Linolenic acid metabolism	0.0561851	0.214286	8	Tran	Hsped.02g05490.1,Hsped.02g27180.1,Hsped.02g32540.1,Hsped.03g01000.1,Hsped.03g14230.1,Hsped.06g09130.1,Hsped.07g06400.1,Hsped.10g14620.1
Glyoxylate and dicarboxylate metabolism	1	0.5	3	Meta	L-Glutamic acid; cis-Aconitic acid; Tartaric acid
Glyoxylate and dicarboxylate metabolism	0.263741	0.140845	10	Tran	Hsped.02g02220.1,Hsped.02g15070.1,Hsped.03g17880.1,Hsped.05g15100.1,Hsped.05g18930.1,Hsped.07g21370.1,Hsped.08g04750.1,Hsped.08g13930.1,Hsped.08g15060.1,Hsped.10g04070.1
Propanoate metabolism	1	0.5	1	Meta	Methylmalonic acid
Propanoate metabolism	0.272753	0.153846	6	Tran	Hsped.03g12010.1,Hsped.05g19340.1,Hsped.07g06400.1,Hsped.07g23220.1,Hsped.08g25810.1,Hsped.09g09760.1
Indole alkaloid biosynthesis	1	0.5	1	Meta	Vindoline
Indole alkaloid biosynthesis	0.104644	0.333333	3	Tran	Hsped.04g12160.1,Hsped.04g12170.1,Hsped.05g12200.1
Diterpenoid biosynthesis	1	0.5	1	Meta	Gibberellic acid
Diterpenoid biosynthesis	0.291287	0.15625	5	Tran	Hsped.02g15920.1,Hsped.05g18270.1,Hsped.06g17520.1,Hsped.06g19910.1,Hsped.10g02890.1
Nitrogen metabolism	1	0.5	1	Meta	L-Glutamic acid
Nitrogen metabolism	0.0474255	0.235294	8	Tran	Hsped.01g22570.1,Hsped.02g18240.1,Hsped.03g17880.1,Hsped.04g06260.1,Hsped.05g02910.1,Hsped.05g03830.1,Hsped.05g15100.1,Hsped.10g16190.1
Flavonoid biosynthesis	1	0.5	4	Meta	Luteolin; Cyanidin; Eriodictyol; Hesperetin
Flavonoid biosynthesis	0.0127958	0.35	7	Tran	Hsped.02g05860.1,Hsped.02g16400.1,Hsped.02g23030.1,Hsped.06g09260.1,Hsped.07g04550.1,Hsped.10g00710.1,Hsped.10g15500.1
Isoquinoline alkaloid biosynthesis	1	0.5	1	Meta	L-Tyrosine
Isoquinoline alkaloid biosynthesis	0.00141239	0.5	8	Tran	Hsped.02g01100.1,Hsped.04g07000.1,Hsped.06g18870.1,Hsped.07g17370.1,Hsped.07g19370.1,Hsped.07g19410.1,Hsped.08g05550.1,Hsped.10g02290.1

## Sheet:  Dataset S4
Supplementary Dataset S4: List of lignas-related DEGs in the YM. vs. GM.
Gene ID	Log2FC	Annotation	Type
Hsped.10g15060.1	2.8223	4CL1;4-coumarate--CoA ligase-like 1	UP
Hsped.08g21610.1	5.6526	4CL2;4-coumarate--CoA ligase-like 2	UP
Hsped.06g18130.1	-4.2323	4CL6;4-coumarate--CoA ligase-like 6	Down
Hsped.06g06300.1	-6.3158	COMT1;Caffeic acid 3-O-methyltransferase 1	Down
Hsped.02g05860.1	-7.0105	CCoAOMT;Caffeoyl-CoA O-methyltransferase	Down
Hsped.10g00710.1	5.5187	HCT;Shikimate O-hydroxycinnamoyltransferase	UP
Hsped.02g12970.1	11.113	CCR2;Cinnamoyl-CoA reductase 2-like	UP
Hsped.10g13540.1	-3.6661	CCR1;Cinnamoyl-CoA reductase 1-like	Down
Hsped.07g04420.1	-3.913	CAD1;Cinnamyl alcohol dehydrogenase 1	Down
Hsped.Ctg067g00040.1	-2.5618	CAD9;Cinnamyl alcohol dehydrogenase 9	Down
Hsped.08g00630.1	-5.0708	DIR19;Dirigent protein 19-like	Down
Hsped.08g00660.1	2.0023	DIR20;Dirigent protein 20-like	UP
Hsped.06g18170.1	-2.1747	PLR2;pinoresinol-lariciresinol reductase 2	Down
Hsped.05g04110.1	4.052	SDH;Secoisolariciresinol dehydrogenase-like	UP
Hsped.07g06640.1	2.7031	UGT72E;Coniferyl-alcohol glucosyltransferase	UP
Hsped.08g00810.1	9.2579	POD2;Peroxidase 2-like	UP
Hsped.02g01080.1	6.3381	POD-P7;peroxidase P7-like	UP
Hsped.05g02480.1	-5.7031	POD21;Peroxidase 21-like	Down
Hsped.04g00500.1	-4.0412	POD47;Peroxidase 47-like	Down

## Sheet:  Dataset S5
Supplementary Dataset S5: Correlation analysis of transcriptional factors and lignans-related metabolites in H. pedunculosum.
lignans-related metabolites	Transcriptional factors	Correlation	P-Value
trans-Anethole	Hsped.Ctg177g00040.1	-0.961913	0.00214826
Sinapinic acid	Hsped.Ctg177g00040.1	-0.902364	0.0138337
Schizandrol B	Hsped.Ctg177g00040.1	-0.783202	0.065407
Schisantherin E	Hsped.Ctg177g00040.1	-0.951218	0.00351153
Schisantherin A	Hsped.Ctg177g00040.1	-0.912164	0.011234
Sauchinone	Hsped.Ctg177g00040.1	-0.983407	0.000410709
O-p-Coumaroyl quinacyl quinic acid O-hexoside	Hsped.Ctg177g00040.1	-0.916492	0.0101691
N'-p-coumaroylspermine	Hsped.Ctg177g00040.1	-0.986206	0.00028412
Nordihydroguaiaretic acid	Hsped.Ctg177g00040.1	0.918079	0.00979176
Magnolol	Hsped.Ctg177g00040.1	0.916509	0.0101651
L-Phenylalanine	Hsped.Ctg177g00040.1	0.91838	0.0097208
Isoferulic Acid	Hsped.Ctg177g00040.1	-0.963336	0.00199177
Gomisin D	Hsped.Ctg177g00040.1	0.895024	0.0159515
Ferulaldehyde	Hsped.Ctg177g00040.1	-0.956919	0.00274399
Eleutheroside E	Hsped.Ctg177g00040.1	-0.958219	0.00258205
Eleutheroside B	Hsped.Ctg177g00040.1	-0.916157	0.0102499
Coniferin	Hsped.Ctg177g00040.1	0.966887	0.00162655
Columbianadin	Hsped.Ctg177g00040.1	-0.923066	0.00865059
Angeloyl-(+)-gomisin K3	Hsped.Ctg177g00040.1	-0.957411	0.00268217
4-p-Coumaroylquinic acid	Hsped.Ctg177g00040.1	-0.78316	0.0654313
4-Methoxycinnamic acid	Hsped.Ctg177g00040.1	0.64119	0.170019
3-O-p-coumaroyl shikimic acid O-hexoside	Hsped.Ctg177g00040.1	-0.963818	0.00194007
3-Methoxycinnamic acid	Hsped.Ctg177g00040.1	-0.959657	0.00240849
3-Coumaric acid	Hsped.Ctg177g00040.1	-0.98948	0.000165413
2-Hydroxycinnamic acid	Hsped.Ctg177g00040.1	0.95729	0.00269722
(-)-secoisolariciresinol	Hsped.Ctg177g00040.1	-0.912993	0.0110259
trans-Anethole	Hsped.Ctg067g00040.1	-0.920152	0.00930904
Sinapinic acid	Hsped.Ctg067g00040.1	-0.950797	0.00357186
Schizandrol B	Hsped.Ctg067g00040.1	-0.870841	0.0239457
Schisantherin E	Hsped.Ctg067g00040.1	-0.923439	0.00856796
Schisantherin A	Hsped.Ctg067g00040.1	-0.898013	0.0150716
Sauchinone	Hsped.Ctg067g00040.1	-0.955944	0.00286863
O-p-Coumaroyl quinacyl quinic acid O-hexoside	Hsped.Ctg067g00040.1	-0.924747	0.00828152
N'-p-coumaroylspermine	Hsped.Ctg067g00040.1	-0.973061	0.00107878
Nordihydroguaiaretic acid	Hsped.Ctg067g00040.1	0.901849	0.0139776
Magnolol	Hsped.Ctg067g00040.1	0.874775	0.0225402
L-Phenylalanine	Hsped.Ctg067g00040.1	0.862482	0.0270665
Isoferulic Acid	Hsped.Ctg067g00040.1	-0.968286	0.00149268
Gomisin D	Hsped.Ctg067g00040.1	0.876291	0.0220093
Ferulaldehyde	Hsped.Ctg067g00040.1	-0.920515	0.00922574
Eleutheroside E	Hsped.Ctg067g00040.1	-0.916553	0.0101546
Eleutheroside B	Hsped.Ctg067g00040.1	-0.863251	0.0267718
Coniferin	Hsped.Ctg067g00040.1	0.921828	0.00892748
Columbianadin	Hsped.Ctg067g00040.1	-0.881833	0.0201201
Angeloyl-(+)-gomisin K3	Hsped.Ctg067g00040.1	-0.91832	0.00973485
4-p-Coumaroylquinic acid	Hsped.Ctg067g00040.1	-0.893001	0.0165606
4-Methoxycinnamic acid	Hsped.Ctg067g00040.1	0.609495	0.198966
3-O-p-coumaroyl shikimic acid O-hexoside	Hsped.Ctg067g00040.1	-0.889004	0.0177963
3-Methoxycinnamic acid	Hsped.Ctg067g00040.1	-0.935753	0.00605899
3-Coumaric acid	Hsped.Ctg067g00040.1	-0.935365	0.00613148
2-Hydroxycinnamic acid	Hsped.Ctg067g00040.1	0.864651	0.0262394
(-)-secoisolariciresinol	Hsped.Ctg067g00040.1	-0.933943	0.00640122
trans-Anethole	Hsped.10g18700.1	0.919159	0.00953876
Sinapinic acid	Hsped.10g18700.1	0.950089	0.00367455
Schizandrol B	Hsped.10g18700.1	0.818045	0.0466492
Schisantherin E	Hsped.10g18700.1	0.94179	0.00498396
Schisantherin A	Hsped.10g18700.1	0.947993	0.00398671
Sauchinone	Hsped.10g18700.1	0.92483	0.00826338
O-p-Coumaroyl quinacyl quinic acid O-hexoside	Hsped.10g18700.1	0.864047	0.0264683
N'-p-coumaroylspermine	Hsped.10g18700.1	0.933243	0.00653605
Nordihydroguaiaretic acid	Hsped.10g18700.1	-0.946666	0.00419086
Magnolol	Hsped.10g18700.1	-0.871079	0.0238594
L-Phenylalanine	Hsped.10g18700.1	-0.929375	0.00730578
Isoferulic Acid	Hsped.10g18700.1	0.920548	0.00921818
Gomisin D	Hsped.10g18700.1	-0.872731	0.0232655
Ferulaldehyde	Hsped.10g18700.1	0.932081	0.00676279
Eleutheroside E	Hsped.10g18700.1	0.910379	0.011688
Eleutheroside B	Hsped.10g18700.1	0.88369	0.0195054
Coniferin	Hsped.10g18700.1	-0.918146	0.00977591
Columbianadin	Hsped.10g18700.1	0.957277	0.00269886
Angeloyl-(+)-gomisin K3	Hsped.10g18700.1	0.924063	0.0084307
4-p-Coumaroylquinic acid	Hsped.10g18700.1	0.784218	0.0648189
4-Methoxycinnamic acid	Hsped.10g18700.1	-0.531849	0.277447
3-O-p-coumaroyl shikimic acid O-hexoside	Hsped.10g18700.1	0.897674	0.0151701
3-Methoxycinnamic acid	Hsped.10g18700.1	0.891883	0.0169021
3-Coumaric acid	Hsped.10g18700.1	0.921591	0.00898095
2-Hydroxycinnamic acid	Hsped.10g18700.1	-0.912782	0.0110789
(-)-secoisolariciresinol	Hsped.10g18700.1	0.915889	0.0103146
trans-Anethole	Hsped.10g17250.1	-0.753674	0.0835414
Sinapinic acid	Hsped.10g17250.1	-0.67308	0.142845
Schizandrol B	Hsped.10g17250.1	-0.636857	0.173865
Schisantherin E	Hsped.10g17250.1	-0.754224	0.0831855
Schisantherin A	Hsped.10g17250.1	-0.757892	0.0808289
Sauchinone	Hsped.10g17250.1	-0.762283	0.0780475
O-p-Coumaroyl quinacyl quinic acid O-hexoside	Hsped.10g17250.1	-0.680987	0.136421
N'-p-coumaroylspermine	Hsped.10g17250.1	-0.759533	0.0797841
Nordihydroguaiaretic acid	Hsped.10g17250.1	0.756898	0.0814644
Magnolol	Hsped.10g17250.1	0.674717	0.141505
L-Phenylalanine	Hsped.10g17250.1	0.850073	0.0320322
Isoferulic Acid	Hsped.10g17250.1	-0.713662	0.111246
Gomisin D	Hsped.10g17250.1	0.642587	0.168787
Ferulaldehyde	Hsped.10g17250.1	-0.793111	0.0597766
Eleutheroside E	Hsped.10g17250.1	-0.737198	0.0945219
Eleutheroside B	Hsped.10g17250.1	-0.712861	0.111836
Coniferin	Hsped.10g17250.1	0.795855	0.058259
Columbianadin	Hsped.10g17250.1	-0.817722	0.0468097
Angeloyl-(+)-gomisin K3	Hsped.10g17250.1	-0.750294	0.0857443
4-p-Coumaroylquinic acid	Hsped.10g17250.1	-0.460493	0.358085
4-Methoxycinnamic acid	Hsped.10g17250.1	0.282288	0.587816
3-O-p-coumaroyl shikimic acid O-hexoside	Hsped.10g17250.1	-0.800988	0.0554674
3-Methoxycinnamic acid	Hsped.10g17250.1	-0.688197	0.130675
3-Coumaric acid	Hsped.10g17250.1	-0.806319	0.0526358
2-Hydroxycinnamic acid	Hsped.10g17250.1	0.884153	0.0193534
(-)-secoisolariciresinol	Hsped.10g17250.1	-0.806412	0.052587
trans-Anethole	Hsped.10g15720.1	0.850975	0.0316579
Sinapinic acid	Hsped.10g15720.1	0.705596	0.117252
Sinapinic acid	Hsped.10g15720.1	0.755379	0.0824404
Schizandrol B	Hsped.10g15720.1	0.308632	0.551752
Schizandrol B	Hsped.10g15720.1	0.22748	0.664666
Schisantherin E	Hsped.10g15720.1	0.843045	0.035019
Schisantherin E	Hsped.10g15720.1	0.865596	0.0258828
Schisantherin A	Hsped.10g15720.1	0.734487	0.0963865
Schisantherin A	Hsped.10g15720.1	0.78437	0.0647314
Sauchinone	Hsped.10g15720.1	0.803871	0.0539275
Sauchinone	Hsped.10g15720.1	0.76389	0.0770403
O-p-Coumaroyl quinacyl quinic acid O-hexoside	Hsped.10g15720.1	0.82412	0.0436805
O-p-Coumaroyl quinacyl quinic acid O-hexoside	Hsped.10g15720.1	0.749054	0.0865592
N'-p-coumaroylspermine	Hsped.10g15720.1	0.773906	0.0708992
N'-p-coumaroylspermine	Hsped.10g15720.1	0.727443	0.101307
Nordihydroguaiaretic acid	Hsped.10g15720.1	-0.744775	0.0893969
Nordihydroguaiaretic acid	Hsped.10g15720.1	-0.791342	0.0607649
Magnolol	Hsped.10g15720.1	-0.886067	0.0187315
Magnolol	Hsped.10g15720.1	-0.923393	0.00857822
L-Phenylalanine	Hsped.10g15720.1	-0.722096	0.105115
L-Phenylalanine	Hsped.10g15720.1	-0.698137	0.122929
Isoferulic Acid	Hsped.10g15720.1	0.711004	0.11321
Isoferulic Acid	Hsped.10g15720.1	0.690686	0.128716
Gomisin D	Hsped.10g15720.1	-0.772565	0.0717081
Gomisin D	Hsped.10g15720.1	-0.842975	0.0350493
Ferulaldehyde	Hsped.10g15720.1	0.757248	0.08124
Ferulaldehyde	Hsped.10g15720.1	0.737359	0.0944118
Eleutheroside E	Hsped.10g15720.1	0.878263	0.0213279
Eleutheroside E	Hsped.10g15720.1	0.879233	0.0209963
Eleutheroside B	Hsped.10g15720.1	0.893171	0.0165091
Eleutheroside B	Hsped.10g15720.1	0.927125	0.00777254
Coniferin	Hsped.10g15720.1	-0.776979	0.0690614
Coniferin	Hsped.10g15720.1	-0.733246	0.0972458
Columbianadin	Hsped.10g15720.1	0.806767	0.0524009
Columbianadin	Hsped.10g15720.1	0.831798	0.0400584
Angeloyl-(+)-gomisin K3	Hsped.10g15720.1	0.880518	0.0205611
Angeloyl-(+)-gomisin K3	Hsped.10g15720.1	0.886013	0.018749
4-p-Coumaroylquinic acid	Hsped.10g15720.1	0.554796	0.253188
4-p-Coumaroylquinic acid	Hsped.10g15720.1	0.552754	0.255312
4-Methoxycinnamic acid	Hsped.10g15720.1	-0.825463	0.0430365
4-Methoxycinnamic acid	Hsped.10g15720.1	-0.919827	0.0093839
3-O-p-coumaroyl shikimic acid O-hexoside	Hsped.10g15720.1	0.887883	0.0181506
3-O-p-coumaroyl shikimic acid O-hexoside	Hsped.10g15720.1	0.842777	0.0351355
3-Methoxycinnamic acid	Hsped.10g15720.1	0.843768	0.0347058
3-Methoxycinnamic acid	Hsped.10g15720.1	0.841034	0.0358968
3-Coumaric acid	Hsped.10g15720.1	0.882691	0.019835
3-Coumaric acid	Hsped.10g15720.1	0.815998	0.0476704
2-Hydroxycinnamic acid	Hsped.10g15720.1	-0.862225	0.0271653
2-Hydroxycinnamic acid	Hsped.10g15720.1	-0.783765	0.0650808
(-)-secoisolariciresinol	Hsped.10g15720.1	0.543117	0.265427
(-)-secoisolariciresinol	Hsped.10g15720.1	0.427514	0.397797
trans-Anethole	Hsped.10g15710.1	0.992012	9.54457e-05
Sinapinic acid	Hsped.10g15710.1	0.901507	0.0140735
Schizandrol B	Hsped.10g15710.1	0.590249	0.217446
Schisantherin E	Hsped.10g15710.1	0.99046	0.000136083
Schisantherin A	Hsped.10g15710.1	0.947387	0.00407937
Sauchinone	Hsped.10g15710.1	0.962331	0.00210176
O-p-Coumaroyl quinacyl quinic acid O-hexoside	Hsped.10g15710.1	0.857718	0.0289262
N'-p-coumaroylspermine	Hsped.10g15710.1	0.945153	0.00442974
Nordihydroguaiaretic acid	Hsped.10g15710.1	-0.953695	0.00316654
Magnolol	Hsped.10g15710.1	-0.997596	8.66028e-06
L-Phenylalanine	Hsped.10g15710.1	-0.905734	0.0129103
Isoferulic Acid	Hsped.10g15710.1	0.928595	0.00746598
Gomisin D	Hsped.10g15710.1	-0.974542	0.000963882
Ferulaldehyde	Hsped.10g15710.1	0.947318	0.00409003
Eleutheroside E	Hsped.10g15710.1	0.997446	9.77498e-06
Eleutheroside B	Hsped.10g15710.1	0.997708	7.87048e-06
Coniferin	Hsped.10g15710.1	-0.946134	0.00427424
Columbianadin	Hsped.10g15710.1	0.95904	0.00248218
Angeloyl-(+)-gomisin K3	Hsped.10g15710.1	0.996947	1.39631e-05
4-p-Coumaroylquinic acid	Hsped.10g15710.1	0.706234	0.116772
4-Methoxycinnamic acid	Hsped.10g15710.1	-0.81807	0.0466368
3-O-p-coumaroyl shikimic acid O-hexoside	Hsped.10g15710.1	0.979993	0.000596441
3-Methoxycinnamic acid	Hsped.10g15710.1	0.985126	0.00033022
3-Coumaric acid	Hsped.10g15710.1	0.970841	0.00126299
2-Hydroxycinnamic acid	Hsped.10g15710.1	-0.941771	0.00498716
(-)-secoisolariciresinol	Hsped.10g15710.1	0.747749	0.0874201
trans-Anethole	Hsped.10g15700.1	0.961279	0.00221991
Sinapinic acid	Hsped.10g15700.1	0.877641	0.0215415
Schizandrol B	Hsped.10g15700.1	0.818343	0.0465018
Schisantherin E	Hsped.10g15700.1	0.943917	0.0046298
Schisantherin A	Hsped.10g15700.1	0.937352	0.00576428
Sauchinone	Hsped.10g15700.1	0.986764	0.000261615
O-p-Coumaroyl quinacyl quinic acid O-hexoside	Hsped.10g15700.1	0.834591	0.0387772
N'-p-coumaroylspermine	Hsped.10g15700.1	0.988747	0.000189222
Nordihydroguaiaretic acid	Hsped.10g15700.1	-0.94179	0.00498403
Magnolol	Hsped.10g15700.1	-0.897049	0.0153527
L-Phenylalanine	Hsped.10g15700.1	-0.963463	0.00197801
Isoferulic Acid	Hsped.10g15700.1	0.980794	0.000549765
Gomisin D	Hsped.10g15700.1	-0.913084	0.0110032
Ferulaldehyde	Hsped.10g15700.1	0.986468	0.000273449
Eleutheroside E	Hsped.10g15700.1	0.944142	0.00459302
Eleutheroside B	Hsped.10g15700.1	0.900944	0.0142321
Coniferin	Hsped.10g15700.1	-0.991208	0.00011561
Columbianadin	Hsped.10g15700.1	0.932185	0.00674246
Angeloyl-(+)-gomisin K3	Hsped.10g15700.1	0.939927	0.00530471
4-p-Coumaroylquinic acid	Hsped.10g15700.1	0.711313	0.11298
4-Methoxycinnamic acid	Hsped.10g15700.1	-0.563845	0.243861
3-O-p-coumaroyl shikimic acid O-hexoside	Hsped.10g15700.1	0.961213	0.00222743
3-Methoxycinnamic acid	Hsped.10g15700.1	0.946854	0.00416173
3-Coumaric acid	Hsped.10g15700.1	0.971198	0.00123241
2-Hydroxycinnamic acid	Hsped.10g15700.1	-0.965777	0.00173683
(-)-secoisolariciresinol	Hsped.10g15700.1	0.934838	0.00623082
trans-Anethole	Hsped.10g15500.1	0.83876	0.0369016
Sinapinic acid	Hsped.10g15500.1	0.699969	0.121524
Schizandrol B	Hsped.10g15500.1	0.272902	0.600809
Schisantherin E	Hsped.10g15500.1	0.851293	0.0315265
Schisantherin A	Hsped.10g15500.1	0.809955	0.0507435
Sauchinone	Hsped.10g15500.1	0.758	0.0807597
O-p-Coumaroyl quinacyl quinic acid O-hexoside	Hsped.10g15500.1	0.669066	0.146154
N'-p-coumaroylspermine	Hsped.10g15500.1	0.719254	0.107164
Nordihydroguaiaretic acid	Hsped.10g15500.1	-0.813104	0.0491308
Magnolol	Hsped.10g15500.1	-0.868118	0.0249424
L-Phenylalanine	Hsped.10g15500.1	-0.800226	0.0558781
Isoferulic Acid	Hsped.10g15500.1	0.673921	0.142156
Gomisin D	Hsped.10g15500.1	-0.802234	0.0547997
Ferulaldehyde	Hsped.10g15500.1	0.777367	0.0688306
Eleutheroside E	Hsped.10g15500.1	0.850515	0.0318483
Eleutheroside B	Hsped.10g15500.1	0.897327	0.0152713
Coniferin	Hsped.10g15500.1	-0.770256	0.0731101
Columbianadin	Hsped.10g15500.1	0.878168	0.0213603
Angeloyl-(+)-gomisin K3	Hsped.10g15500.1	0.86176	0.0273444
4-p-Coumaroylquinic acid	Hsped.10g15500.1	0.404393	0.426476
4-Methoxycinnamic acid	Hsped.10g15500.1	-0.714174	0.110869
3-O-p-coumaroyl shikimic acid O-hexoside	Hsped.10g15500.1	0.863821	0.0265546
3-Methoxycinnamic acid	Hsped.10g15500.1	0.785582	0.064034
3-Coumaric acid	Hsped.10g15500.1	0.820242	0.0455651
2-Hydroxycinnamic acid	Hsped.10g15500.1	-0.868711	0.0247236
(-)-secoisolariciresinol	Hsped.10g15500.1	0.50537	0.306481
trans-Anethole	Hsped.10g15060.1	0.737562	0.0942731
Sinapinic acid	Hsped.10g15060.1	0.563288	0.244431
Schizandrol B	Hsped.10g15060.1	0.0614634	0.907921
Schisantherin E	Hsped.10g15060.1	0.734294	0.0965202
Schisantherin A	Hsped.10g15060.1	0.700691	0.120972
Sauchinone	Hsped.10g15060.1	0.635835	0.174777
O-p-Coumaroyl quinacyl quinic acid O-hexoside	Hsped.10g15060.1	0.441132	0.381223
N'-p-coumaroylspermine	Hsped.10g15060.1	0.58543	0.222177
Nordihydroguaiaretic acid	Hsped.10g15060.1	-0.707511	0.115813
Magnolol	Hsped.10g15060.1	-0.817663	0.0468393
L-Phenylalanine	Hsped.10g15060.1	-0.618781	0.190291
Isoferulic Acid	Hsped.10g15060.1	0.587717	0.219927
Gomisin D	Hsped.10g15060.1	-0.810737	0.050341
Ferulaldehyde	Hsped.10g15060.1	0.651334	0.161158
Eleutheroside E	Hsped.10g15060.1	0.750269	0.0857609
Eleutheroside B	Hsped.10g15060.1	0.818567	0.0463907
Coniferin	Hsped.10g15060.1	-0.637944	0.172897
Columbianadin	Hsped.10g15060.1	0.705034	0.117676
Angeloyl-(+)-gomisin K3	Hsped.10g15060.1	0.742988	0.0905942
4-p-Coumaroylquinic acid	Hsped.10g15060.1	0.279467	0.591712
4-Methoxycinnamic acid	Hsped.10g15060.1	-0.845462	0.0339779
3-O-p-coumaroyl shikimic acid O-hexoside	Hsped.10g15060.1	0.718083	0.108013
3-Methoxycinnamic acid	Hsped.10g15060.1	0.723166	0.104348
3-Coumaric acid	Hsped.10g15060.1	0.640097	0.170986
2-Hydroxycinnamic acid	Hsped.10g15060.1	-0.640773	0.170388
(-)-secoisolariciresinol	Hsped.10g15060.1	0.228262	0.663553
trans-Anethole	Hsped.10g14280.1	0.715449	0.109934
Sinapinic acid	Hsped.10g14280.1	0.688603	0.130354
Schizandrol B	Hsped.10g14280.1	0.866142	0.0256776
Schisantherin E	Hsped.10g14280.1	0.67433	0.141821
Schisantherin A	Hsped.10g14280.1	0.678393	0.138515
Sauchinone	Hsped.10g14280.1	0.804331	0.0536838
O-p-Coumaroyl quinacyl quinic acid O-hexoside	Hsped.10g14280.1	0.650323	0.162032
N'-p-coumaroylspermine	Hsped.10g14280.1	0.831605	0.0401475
Nordihydroguaiaretic acid	Hsped.10g14280.1	-0.685438	0.132861
Magnolol	Hsped.10g14280.1	-0.631609	0.17857
L-Phenylalanine	Hsped.10g14280.1	-0.68515	0.13309
Isoferulic Acid	Hsped.10g14280.1	0.866036	0.0257175
Gomisin D	Hsped.10g14280.1	-0.70827	0.115246
Ferulaldehyde	Hsped.10g14280.1	0.770763	0.0728012
Eleutheroside E	Hsped.10g14280.1	0.689538	0.129618
Eleutheroside B	Hsped.10g14280.1	0.599614	0.20837
Coniferin	Hsped.10g14280.1	-0.785375	0.0641524
Columbianadin	Hsped.10g14280.1	0.600465	0.207554
Angeloyl-(+)-gomisin K3	Hsped.10g14280.1	0.667408	0.147531
4-p-Coumaroylquinic acid	Hsped.10g14280.1	0.706362	0.116676
4-Methoxycinnamic acid	Hsped.10g14280.1	-0.379293	0.458344
3-O-p-coumaroyl shikimic acid O-hexoside	Hsped.10g14280.1	0.680714	0.136641
3-Methoxycinnamic acid	Hsped.10g14280.1	0.760112	0.0794169
3-Coumaric acid	Hsped.10g14280.1	0.722	0.105184
2-Hydroxycinnamic acid	Hsped.10g14280.1	-0.64099	0.170196
(-)-secoisolariciresinol	Hsped.10g14280.1	0.840177	0.0362738
trans-Anethole	Hsped.10g12600.1	0.58319	0.224389
trans-Anethole	Hsped.10g12600.1	0.982024	0.000481808
Sinapinic acid	Hsped.10g12600.1	0.516101	0.294583
Sinapinic acid	Hsped.10g12600.1	0.924918	0.00824425
Schizandrol B	Hsped.10g12600.1	0.443753	0.378062
Schizandrol B	Hsped.10g12600.1	0.792704	0.0600037
Schisantherin E	Hsped.10g12600.1	0.551261	0.256869
Schisantherin E	Hsped.10g12600.1	0.972183	0.00114989
Schisantherin A	Hsped.10g12600.1	0.567361	0.240275
Schisantherin A	Hsped.10g12600.1	0.950809	0.00357012
Sauchinone	Hsped.10g12600.1	0.595077	0.212748
Sauchinone	Hsped.10g12600.1	0.997436	9.85113e-06
O-p-Coumaroyl quinacyl quinic acid O-hexoside	Hsped.10g12600.1	0.349631	0.496923
O-p-Coumaroyl quinacyl quinic acid O-hexoside	Hsped.10g12600.1	0.879669	0.020848
N'-p-coumaroylspermine	Hsped.10g12600.1	0.592462	0.215287
N'-p-coumaroylspermine	Hsped.10g12600.1	0.998715	2.47557e-06
Nordihydroguaiaretic acid	Hsped.10g12600.1	-0.574622	0.232934
Nordihydroguaiaretic acid	Hsped.10g12600.1	-0.956102	0.00284825
Magnolol	Hsped.10g12600.1	-0.586666	0.220959
Magnolol	Hsped.10g12600.1	-0.941917	0.0049624
L-Phenylalanine	Hsped.10g12600.1	-0.485489	0.328981
L-Phenylalanine	Hsped.10g12600.1	-0.937179	0.00579575
Isoferulic Acid	Hsped.10g12600.1	0.659221	0.154408
Isoferulic Acid	Hsped.10g12600.1	0.993347	6.6239e-05
Gomisin D	Hsped.10g12600.1	-0.694281	0.125909
Gomisin D	Hsped.10g12600.1	-0.949512	0.00375924
Ferulaldehyde	Hsped.10g12600.1	0.58524	0.222364
Ferulaldehyde	Hsped.10g12600.1	0.981713	0.000498574
Eleutheroside E	Hsped.10g12600.1	0.567309	0.240328
Eleutheroside E	Hsped.10g12600.1	0.973918	0.00101152
Eleutheroside B	Hsped.10g12600.1	0.546407	0.261957
Eleutheroside B	Hsped.10g12600.1	0.937573	0.00572406
Coniferin	Hsped.10g12600.1	-0.57892	0.228632
Coniferin	Hsped.10g12600.1	-0.984107	0.000376859
Columbianadin	Hsped.10g12600.1	0.46217	0.356105
Columbianadin	Hsped.10g12600.1	0.940474	0.00520954
Angeloyl-(+)-gomisin K3	Hsped.10g12600.1	0.539487	0.269277
Angeloyl-(+)-gomisin K3	Hsped.10g12600.1	0.97043	0.00129865
4-p-Coumaroylquinic acid	Hsped.10g12600.1	0.445798	0.375601
4-p-Coumaroylquinic acid	Hsped.10g12600.1	0.781951	0.0661343
4-Methoxycinnamic acid	Hsped.10g12600.1	-0.5477	0.260598
4-Methoxycinnamic acid	Hsped.10g12600.1	-0.670353	0.14509
3-O-p-coumaroyl shikimic acid O-hexoside	Hsped.10g12600.1	0.511081	0.300126
3-O-p-coumaroyl shikimic acid O-hexoside	Hsped.10g12600.1	0.966094	0.00170491
3-Methoxycinnamic acid	Hsped.10g12600.1	0.632828	0.177473
3-Methoxycinnamic acid	Hsped.10g12600.1	0.982043	0.000480796
3-Coumaric acid	Hsped.10g12600.1	0.48897	0.325
3-Coumaric acid	Hsped.10g12600.1	0.980542	0.000564257
2-Hydroxycinnamic acid	Hsped.10g12600.1	-0.404256	0.426649
2-Hydroxycinnamic acid	Hsped.10g12600.1	-0.944436	0.00454533
(-)-secoisolariciresinol	Hsped.10g12600.1	0.406002	0.424459
(-)-secoisolariciresinol	Hsped.10g12600.1	0.901092	0.0141905
trans-Anethole	Hsped.10g06590.1	0.959252	0.00245671
Sinapinic acid	Hsped.10g06590.1	0.880002	0.0207352
Schizandrol B	Hsped.10g06590.1	0.813673	0.0488422
Schisantherin E	Hsped.10g06590.1	0.941016	0.00511606
Schisantherin A	Hsped.10g06590.1	0.919804	0.00938923
Sauchinone	Hsped.10g06590.1	0.988049	0.000213372
O-p-Coumaroyl quinacyl quinic acid O-hexoside	Hsped.10g06590.1	0.868093	0.0249516
N'-p-coumaroylspermine	Hsped.10g06590.1	0.991314	0.000112848
Nordihydroguaiaretic acid	Hsped.10g06590.1	-0.925319	0.00815764
Magnolol	Hsped.10g06590.1	-0.899008	0.014784
L-Phenylalanine	Hsped.10g06590.1	-0.942933	0.00479206
Isoferulic Acid	Hsped.10g06590.1	0.977476	0.000755271
Gomisin D	Hsped.10g06590.1	-0.900741	0.0142896
Ferulaldehyde	Hsped.10g06590.1	0.974806	0.000944133
Eleutheroside E	Hsped.10g06590.1	0.946717	0.00418303
Eleutheroside B	Hsped.10g06590.1	0.899922	0.0145223
Coniferin	Hsped.10g06590.1	-0.98392	0.000385754
Columbianadin	Hsped.10g06590.1	0.91953	0.00945254
Angeloyl-(+)-gomisin K3	Hsped.10g06590.1	0.9424	0.00488106
4-p-Coumaroylquinic acid	Hsped.10g06590.1	0.740639	0.0921786
4-Methoxycinnamic acid	Hsped.10g06590.1	-0.587404	0.220234
3-O-p-coumaroyl shikimic acid O-hexoside	Hsped.10g06590.1	0.961924	0.00214703
3-Methoxycinnamic acid	Hsped.10g06590.1	0.952077	0.00338987
3-Coumaric acid	Hsped.10g06590.1	0.979938	0.000599665
2-Hydroxycinnamic acid	Hsped.10g06590.1	-0.962031	0.00213507
(-)-secoisolariciresinol	Hsped.10g06590.1	0.933879	0.00641351
trans-Anethole	Hsped.10g05990.1	0.858274	0.0287059
Sinapinic acid	Hsped.10g05990.1	0.819907	0.0457297
Schizandrol B	Hsped.10g05990.1	0.922483	0.00878037
Schisantherin E	Hsped.10g05990.1	0.83254	0.0397163
Schisantherin A	Hsped.10g05990.1	0.851832	0.0313041
Sauchinone	Hsped.10g05990.1	0.92243	0.00879225
O-p-Coumaroyl quinacyl quinic acid O-hexoside	Hsped.10g05990.1	0.745362	0.0890052
N'-p-coumaroylspermine	Hsped.10g05990.1	0.941601	0.00501613
Nordihydroguaiaretic acid	Hsped.10g05990.1	-0.855623	0.0297625
Magnolol	Hsped.10g05990.1	-0.768109	0.0744255
L-Phenylalanine	Hsped.10g05990.1	-0.875157	0.0224058
Isoferulic Acid	Hsped.10g05990.1	0.961328	0.00221439
Gomisin D	Hsped.10g05990.1	-0.832976	0.0395159
Ferulaldehyde	Hsped.10g05990.1	0.918582	0.00967348
Eleutheroside E	Hsped.10g05990.1	0.829543	0.0411069
Eleutheroside B	Hsped.10g05990.1	0.757584	0.0810253
Coniferin	Hsped.10g05990.1	-0.923037	0.00865704
Columbianadin	Hsped.10g05990.1	0.803255	0.0542548
Angeloyl-(+)-gomisin K3	Hsped.10g05990.1	0.818209	0.046568
4-p-Coumaroylquinic acid	Hsped.10g05990.1	0.729028	0.100191
4-Methoxycinnamic acid	Hsped.10g05990.1	-0.418539	0.408851
3-O-p-coumaroyl shikimic acid O-hexoside	Hsped.10g05990.1	0.835793	0.0382323
3-Methoxycinnamic acid	Hsped.10g05990.1	0.865436	0.0259429
3-Coumaric acid	Hsped.10g05990.1	0.862514	0.0270541
2-Hydroxycinnamic acid	Hsped.10g05990.1	-0.829973	0.0409059
(-)-secoisolariciresinol	Hsped.10g05990.1	0.953992	0.00312642
trans-Anethole	Hsped.10g03340.1	-0.928155	0.00755705
Sinapinic acid	Hsped.10g03340.1	-0.872686	0.0232816
Schizandrol B	Hsped.10g03340.1	-0.759434	0.0798471
Schisantherin E	Hsped.10g03340.1	-0.905873	0.0128728
Schisantherin A	Hsped.10g03340.1	-0.838661	0.0369457
Sauchinone	Hsped.10g03340.1	-0.963726	0.00194987
O-p-Coumaroyl quinacyl quinic acid O-hexoside	Hsped.10g03340.1	-0.930541	0.00706928
N'-p-coumaroylspermine	Hsped.10g03340.1	-0.970554	0.00128787
Nordihydroguaiaretic acid	Hsped.10g03340.1	0.848572	0.0326595
Magnolol	Hsped.10g03340.1	0.897936	0.015094
L-Phenylalanine	Hsped.10g03340.1	0.818954	0.0461995
Isoferulic Acid	Hsped.10g03340.1	-0.954219	0.00309582
Gomisin D	Hsped.10g03340.1	0.872114	0.0234864
Ferulaldehyde	Hsped.10g03340.1	-0.902641	0.0137566
Eleutheroside E	Hsped.10g03340.1	-0.932192	0.00674104
Eleutheroside B	Hsped.10g03340.1	-0.877817	0.021481
Coniferin	Hsped.10g03340.1	0.922709	0.00872994
Columbianadin	Hsped.10g03340.1	-0.830844	0.0405007
Angeloyl-(+)-gomisin K3	Hsped.10g03340.1	-0.922803	0.00870896
4-p-Coumaroylquinic acid	Hsped.10g03340.1	-0.839232	0.0366918
4-Methoxycinnamic acid	Hsped.10g03340.1	0.716072	0.109478
3-O-p-coumaroyl shikimic acid O-hexoside	Hsped.10g03340.1	-0.919208	0.00952736
3-Methoxycinnamic acid	Hsped.10g03340.1	-0.961127	0.00223732
3-Coumaric acid	Hsped.10g03340.1	-0.958736	0.00251894
2-Hydroxycinnamic acid	Hsped.10g03340.1	0.874619	0.0225949
(-)-secoisolariciresinol	Hsped.10g03340.1	-0.861121	0.0275919
trans-Anethole	Hsped.10g00710.1	0.922699	0.00873218
Sinapinic acid	Hsped.10g00710.1	0.718049	0.108037
Schizandrol B	Hsped.10g00710.1	0.434675	0.389052
Schisantherin E	Hsped.10g00710.1	0.882174	0.0200066
Schisantherin A	Hsped.10g00710.1	0.801508	0.0551887
Sauchinone	Hsped.10g00710.1	0.903371	0.0135546
O-p-Coumaroyl quinacyl quinic acid O-hexoside	Hsped.10g00710.1	0.766733	0.0752741
N'-p-coumaroylspermine	Hsped.10g00710.1	0.875992	0.0221134
Nordihydroguaiaretic acid	Hsped.10g00710.1	-0.815007	0.048168
Magnolol	Hsped.10g00710.1	-0.935674	0.00607369
L-Phenylalanine	Hsped.10g00710.1	-0.793607	0.0595009
Isoferulic Acid	Hsped.10g00710.1	0.854199	0.030337
Gomisin D	Hsped.10g00710.1	-0.898469	0.0149396
Ferulaldehyde	Hsped.10g00710.1	0.863905	0.0265225
Eleutheroside E	Hsped.10g00710.1	0.930911	0.00699496
Eleutheroside B	Hsped.10g00710.1	0.923788	0.00849106
Coniferin	Hsped.10g00710.1	-0.886699	0.0185283
Columbianadin	Hsped.10g00710.1	0.81151	0.0499443
Angeloyl-(+)-gomisin K3	Hsped.10g00710.1	0.912869	0.0110571
4-p-Coumaroylquinic acid	Hsped.10g00710.1	0.56289	0.244839
4-Methoxycinnamic acid	Hsped.10g00710.1	-0.85285	0.0308866
3-O-p-coumaroyl shikimic acid O-hexoside	Hsped.10g00710.1	0.938514	0.00555459
3-Methoxycinnamic acid	Hsped.10g00710.1	0.938181	0.00561423
3-Coumaric acid	Hsped.10g00710.1	0.917883	0.00983805
2-Hydroxycinnamic acid	Hsped.10g00710.1	-0.879398	0.0209401
(-)-secoisolariciresinol	Hsped.10g00710.1	0.616771	0.192155
trans-Anethole	Hsped.09g17710.1	-0.729156	0.1001
Sinapinic acid	Hsped.09g17710.1	-0.710053	0.113916
Schizandrol B	Hsped.09g17710.1	-0.50101	0.311365
Schisantherin E	Hsped.09g17710.1	-0.765376	0.0761148
Schisantherin A	Hsped.09g17710.1	-0.784757	0.0645085
Sauchinone	Hsped.09g17710.1	-0.687653	0.131104
O-p-Coumaroyl quinacyl quinic acid O-hexoside	Hsped.09g17710.1	-0.63026	0.179789
N'-p-coumaroylspermine	Hsped.09g17710.1	-0.675735	0.140674
Nordihydroguaiaretic acid	Hsped.09g17710.1	0.779135	0.067785
Magnolol	Hsped.09g17710.1	0.693859	0.126237
L-Phenylalanine	Hsped.09g17710.1	0.814332	0.0485085
Isoferulic Acid	Hsped.09g17710.1	-0.63452	0.175954
Gomisin D	Hsped.09g17710.1	0.659107	0.154504
Ferulaldehyde	Hsped.09g17710.1	-0.739249	0.0931224
Eleutheroside E	Hsped.09g17710.1	-0.722136	0.105086
Eleutheroside B	Hsped.09g17710.1	-0.740202	0.0924752
Coniferin	Hsped.09g17710.1	0.718421	0.107767
Columbianadin	Hsped.09g17710.1	-0.85225	0.0311324
Angeloyl-(+)-gomisin K3	Hsped.09g17710.1	-0.748438	0.0869655
4-p-Coumaroylquinic acid	Hsped.09g17710.1	-0.434588	0.389157
4-Methoxycinnamic acid	Hsped.09g17710.1	0.352132	0.493634
3-O-p-coumaroyl shikimic acid O-hexoside	Hsped.09g17710.1	-0.749914	0.0859937
3-Methoxycinnamic acid	Hsped.09g17710.1	-0.647406	0.164566
3-Coumaric acid	Hsped.09g17710.1	-0.737538	0.0942897
2-Hydroxycinnamic acid	Hsped.09g17710.1	0.822272	0.0445737
(-)-secoisolariciresinol	Hsped.09g17710.1	-0.670593	0.144892
trans-Anethole	Hsped.09g12830.1	0.968223	0.00149866
Sinapinic acid	Hsped.09g12830.1	0.951262	0.00350514
Schizandrol B	Hsped.09g12830.1	0.634477	0.175993
Schisantherin E	Hsped.09g12830.1	0.984156	0.000374565
Schisantherin A	Hsped.09g12830.1	0.962184	0.00211798
Sauchinone	Hsped.09g12830.1	0.936616	0.00589902
O-p-Coumaroyl quinacyl quinic acid O-hexoside	Hsped.09g12830.1	0.841663	0.0356209
N'-p-coumaroylspermine	Hsped.09g12830.1	0.926972	0.00780493
Nordihydroguaiaretic acid	Hsped.09g12830.1	-0.965552	0.00175955
Magnolol	Hsped.09g12830.1	-0.980584	0.000561784
L-Phenylalanine	Hsped.09g12830.1	-0.878625	0.0212037
Isoferulic Acid	Hsped.09g12830.1	0.928117	0.00756506
Gomisin D	Hsped.09g12830.1	-0.982304	0.00046694
Ferulaldehyde	Hsped.09g12830.1	0.926557	0.00789269
Eleutheroside E	Hsped.09g12830.1	0.972964	0.00108654
Eleutheroside B	Hsped.09g12830.1	0.975699	0.000878599
Coniferin	Hsped.09g12830.1	-0.911852	0.0113127
Columbianadin	Hsped.09g12830.1	0.952419	0.00334208
Angeloyl-(+)-gomisin K3	Hsped.09g12830.1	0.976812	0.000800277
4-p-Coumaroylquinic acid	Hsped.09g12830.1	0.770343	0.073057
4-Methoxycinnamic acid	Hsped.09g12830.1	-0.805308	0.0531675
3-O-p-coumaroyl shikimic acid O-hexoside	Hsped.09g12830.1	0.92491	0.00824608
3-Methoxycinnamic acid	Hsped.09g12830.1	0.967119	0.00160396
3-Coumaric acid	Hsped.09g12830.1	0.922185	0.00884726
2-Hydroxycinnamic acid	Hsped.09g12830.1	-0.873093	0.0231362
(-)-secoisolariciresinol	Hsped.09g12830.1	0.742651	0.090821
Eleutheroside E	Hsped.09g10850.1	0.973089	0.00107654
trans-Anethole	Hsped.09g10750.1	-0.762936	0.0776375
Sinapinic acid	Hsped.09g10750.1	-0.787199	0.063108
Schizandrol B	Hsped.09g10750.1	-0.970396	0.00130164
Schisantherin E	Hsped.09g10750.1	-0.746074	0.0885315
Schisantherin A	Hsped.09g10750.1	-0.754107	0.083261
Sauchinone	Hsped.09g10750.1	-0.850933	0.0316754
O-p-Coumaroyl quinacyl quinic acid O-hexoside	Hsped.09g10750.1	-0.778867	0.0679429
N'-p-coumaroylspermine	Hsped.09g10750.1	-0.884353	0.0192882
Nordihydroguaiaretic acid	Hsped.09g10750.1	0.756504	0.0817168
Magnolol	Hsped.09g10750.1	0.65562	0.157475
L-Phenylalanine	Hsped.09g10750.1	0.79221	0.0602793
Isoferulic Acid	Hsped.09g10750.1	-0.887861	0.0181577
Gomisin D	Hsped.09g10750.1	0.692735	0.127113
Ferulaldehyde	Hsped.09g10750.1	-0.82964	0.0410618
Eleutheroside E	Hsped.09g10750.1	-0.738431	0.0936797
Eleutheroside B	Hsped.09g10750.1	-0.647146	0.164793
Coniferin	Hsped.09g10750.1	0.839716	0.0364775
Columbianadin	Hsped.09g10750.1	-0.722955	0.104499
Angeloyl-(+)-gomisin K3	Hsped.09g10750.1	-0.734378	0.0964622
4-p-Coumaroylquinic acid	Hsped.09g10750.1	-0.775948	0.0696754
4-Methoxycinnamic acid	Hsped.09g10750.1	0.286376	0.582179
3-O-p-coumaroyl shikimic acid O-hexoside	Hsped.09g10750.1	-0.750045	0.0859081
3-Methoxycinnamic acid	Hsped.09g10750.1	-0.773266	0.0712844
3-Coumaric acid	Hsped.09g10750.1	-0.810009	0.0507157
2-Hydroxycinnamic acid	Hsped.09g10750.1	0.767557	0.0747649
(-)-secoisolariciresinol	Hsped.09g10750.1	-0.985952	0.000294649
trans-Anethole	Hsped.09g09080.1	0.663524	0.150777
Sinapinic acid	Hsped.09g09080.1	0.548851	0.259391
Schizandrol B	Hsped.09g09080.1	0.313207	0.545552
Schisantherin E	Hsped.09g09080.1	0.633708	0.176682
Schisantherin A	Hsped.09g09080.1	0.615122	0.193691
Sauchinone	Hsped.09g09080.1	0.640663	0.170486
O-p-Coumaroyl quinacyl quinic acid O-hexoside	Hsped.09g09080.1	0.420001	0.407043
N'-p-coumaroylspermine	Hsped.09g09080.1	0.621427	0.187849
Nordihydroguaiaretic acid	Hsped.09g09080.1	-0.624863	0.184695
Magnolol	Hsped.09g09080.1	-0.702636	0.119491
L-Phenylalanine	Hsped.09g09080.1	-0.520001	0.290303
Isoferulic Acid	Hsped.09g09080.1	0.668189	0.146882
Gomisin D	Hsped.09g09080.1	-0.766925	0.075155
Ferulaldehyde	Hsped.09g09080.1	0.621549	0.187735
Eleutheroside E	Hsped.09g09080.1	0.661742	0.152276
Eleutheroside B	Hsped.09g09080.1	0.666571	0.148228
Coniferin	Hsped.09g09080.1	-0.61865	0.190413
Columbianadin	Hsped.09g09080.1	0.539273	0.269505
Angeloyl-(+)-gomisin K3	Hsped.09g09080.1	0.635823	0.174788
4-p-Coumaroylquinic acid	Hsped.09g09080.1	0.436107	0.387311
4-Methoxycinnamic acid	Hsped.09g09080.1	-0.730713	0.0990095
3-O-p-coumaroyl shikimic acid O-hexoside	Hsped.09g09080.1	0.605259	0.202976
3-Methoxycinnamic acid	Hsped.09g09080.1	0.708515	0.115062
3-Coumaric acid	Hsped.09g09080.1	0.568134	0.239489
2-Hydroxycinnamic acid	Hsped.09g09080.1	-0.486773	0.32751
(-)-secoisolariciresinol	Hsped.09g09080.1	0.342453	0.506401
trans-Anethole	Hsped.09g08700.1	0.162373	0.758581
Sinapinic acid	Hsped.09g08700.1	0.388315	0.446805
Schizandrol B	Hsped.09g08700.1	0.778075	0.0684111
Schisantherin E	Hsped.09g08700.1	0.201047	0.702493
Schisantherin A	Hsped.09g08700.1	0.330892	0.521777
Sauchinone	Hsped.09g08700.1	0.248725	0.634606
O-p-Coumaroyl quinacyl quinic acid O-hexoside	Hsped.09g08700.1	0.204258	0.697873
N'-p-coumaroylspermine	Hsped.09g08700.1	0.304264	0.557688
Nordihydroguaiaretic acid	Hsped.09g08700.1	-0.316077	0.541673
Magnolol	Hsped.09g08700.1	-0.027471	0.958804
L-Phenylalanine	Hsped.09g08700.1	-0.367042	0.474161
Isoferulic Acid	Hsped.09g08700.1	0.340682	0.508747
Gomisin D	Hsped.09g08700.1	-0.137514	0.79503
Ferulaldehyde	Hsped.09g08700.1	0.308234	0.552291
Eleutheroside E	Hsped.09g08700.1	0.117019	0.825273
Eleutheroside B	Hsped.09g08700.1	0.0450366	0.932491
Coniferin	Hsped.09g08700.1	-0.275339	0.597429
Columbianadin	Hsped.09g08700.1	0.2833	0.586419
Angeloyl-(+)-gomisin K3	Hsped.09g08700.1	0.137621	0.794871
4-p-Coumaroylquinic acid	Hsped.09g08700.1	0.382445	0.454301
4-Methoxycinnamic acid	Hsped.09g08700.1	0.413353	0.415284
3-O-p-coumaroyl shikimic acid O-hexoside	Hsped.09g08700.1	0.116305	0.826329
3-Methoxycinnamic acid	Hsped.09g08700.1	0.124751	0.813845
3-Coumaric acid	Hsped.09g08700.1	0.175791	0.73903
2-Hydroxycinnamic acid	Hsped.09g08700.1	-0.205784	0.695681
(-)-secoisolariciresinol	Hsped.09g08700.1	0.643592	0.167903
trans-Anethole	Hsped.09g07970.1	-0.994866	3.94663e-05
Sinapinic acid	Hsped.09g07970.1	-0.915466	0.010417
Schizandrol B	Hsped.09g07970.1	-0.696597	0.124115
Schisantherin E	Hsped.09g07970.1	-0.990913	0.000123484
Schisantherin A	Hsped.09g07970.1	-0.960777	0.00227755
Sauchinone	Hsped.09g07970.1	-0.986006	0.000292384
O-p-Coumaroyl quinacyl quinic acid O-hexoside	Hsped.09g07970.1	-0.877069	0.021739
N'-p-coumaroylspermine	Hsped.09g07970.1	-0.977098	0.000780759
Nordihydroguaiaretic acid	Hsped.09g07970.1	0.965857	0.00172873
Magnolol	Hsped.09g07970.1	0.971596	0.00119876
L-Phenylalanine	Hsped.09g07970.1	0.947009	0.00413767
Isoferulic Acid	Hsped.09g07970.1	-0.959425	0.00243608
Gomisin D	Hsped.09g07970.1	0.957047	0.00272778
Ferulaldehyde	Hsped.09g07970.1	-0.976752	0.000804396
Eleutheroside E	Hsped.09g07970.1	-0.992476	8.471e-05
Eleutheroside B	Hsped.09g07970.1	-0.975768	0.000873662
Coniferin	Hsped.09g07970.1	0.977301	0.000767006
Columbianadin	Hsped.09g07970.1	-0.97226	0.00114359
Angeloyl-(+)-gomisin K3	Hsped.09g07970.1	-0.993061	7.20487e-05
4-p-Coumaroylquinic acid	Hsped.09g07970.1	-0.728941	0.100252
4-Methoxycinnamic acid	Hsped.09g07970.1	0.719301	0.107129
3-O-p-coumaroyl shikimic acid O-hexoside	Hsped.09g07970.1	-0.989549	0.000163258
3-Methoxycinnamic acid	Hsped.09g07970.1	-0.981505	0.000509933
3-Coumaric acid	Hsped.09g07970.1	-0.991101	0.000118423
2-Hydroxycinnamic acid	Hsped.09g07970.1	0.973844	0.00101723
(-)-secoisolariciresinol	Hsped.09g07970.1	-0.844484	0.0343973
trans-Anethole	Hsped.09g05450.1	-0.599019	0.208942
Sinapinic acid	Hsped.09g05450.1	-0.367128	0.47405
Schizandrol B	Hsped.09g05450.1	-0.667361	0.14757
Schisantherin E	Hsped.09g05450.1	-0.524911	0.284948
Schisantherin A	Hsped.09g05450.1	-0.579498	0.228056
Sauchinone	Hsped.09g05450.1	-0.672815	0.143063
O-p-Coumaroyl quinacyl quinic acid O-hexoside	Hsped.09g05450.1	-0.326529	0.527614
N'-p-coumaroylspermine	Hsped.09g05450.1	-0.674185	0.14194
Nordihydroguaiaretic acid	Hsped.09g05450.1	0.584171	0.22342
Magnolol	Hsped.09g05450.1	0.459466	0.3593
L-Phenylalanine	Hsped.09g05450.1	0.750681	0.085491
Isoferulic Acid	Hsped.09g05450.1	-0.686927	0.131679
Gomisin D	Hsped.09g05450.1	0.548659	0.259592
Ferulaldehyde	Hsped.09g05450.1	-0.724372	0.103486
Eleutheroside E	Hsped.09g05450.1	-0.543466	0.265059
Eleutheroside B	Hsped.09g05450.1	-0.473892	0.342374
Coniferin	Hsped.09g05450.1	0.745783	0.088725
Columbianadin	Hsped.09g05450.1	-0.5502	0.257978
Angeloyl-(+)-gomisin K3	Hsped.09g05450.1	-0.517859	0.292651
4-p-Coumaroylquinic acid	Hsped.09g05450.1	-0.180486	0.732211
4-Methoxycinnamic acid	Hsped.09g05450.1	0.0387607	0.941888
3-O-p-coumaroyl shikimic acid O-hexoside	Hsped.09g05450.1	-0.649404	0.16283
3-Methoxycinnamic acid	Hsped.09g05450.1	-0.561517	0.246248
3-Coumaric acid	Hsped.09g05450.1	-0.624195	0.185307
2-Hydroxycinnamic acid	Hsped.09g05450.1	0.713578	0.111308
(-)-secoisolariciresinol	Hsped.09g05450.1	-0.747046	0.0878861
trans-Anethole	Hsped.09g05110.1	-0.954959	0.0029973
Sinapinic acid	Hsped.09g05110.1	-0.893923	0.0162818
Schizandrol B	Hsped.09g05110.1	-0.823396	0.0440292
Schisantherin E	Hsped.09g05110.1	-0.93847	0.00556241
Schisantherin A	Hsped.09g05110.1	-0.908567	0.0121577
Sauchinone	Hsped.09g05110.1	-0.987564	0.000231013
O-p-Coumaroyl quinacyl quinic acid O-hexoside	Hsped.09g05110.1	-0.895235	0.0158887
N'-p-coumaroylspermine	Hsped.09g05110.1	-0.993814	5.72805e-05
Nordihydroguaiaretic acid	Hsped.09g05110.1	0.914622	0.0106228
Magnolol	Hsped.09g05110.1	0.899416	0.0146669
L-Phenylalanine	Hsped.09g05110.1	0.919496	0.00946056
Isoferulic Acid	Hsped.09g05110.1	-0.979742	0.000611398
Gomisin D	Hsped.09g05110.1	0.895544	0.0157966
Ferulaldehyde	Hsped.09g05110.1	-0.962945	0.00203416
Eleutheroside E	Hsped.09g05110.1	-0.946082	0.00428228
Eleutheroside B	Hsped.09g05110.1	-0.895522	0.0158031
Coniferin	Hsped.09g05110.1	0.973471	0.00104632
Columbianadin	Hsped.09g05110.1	-0.905902	0.0128651
Angeloyl-(+)-gomisin K3	Hsped.09g05110.1	-0.941825	0.00497812
4-p-Coumaroylquinic acid	Hsped.09g05110.1	-0.783992	0.0649498
4-Methoxycinnamic acid	Hsped.09g05110.1	0.609457	0.199002
3-O-p-coumaroyl shikimic acid O-hexoside	Hsped.09g05110.1	-0.952514	0.00332882
3-Methoxycinnamic acid	Hsped.09g05110.1	-0.957118	0.00271884
3-Coumaric acid	Hsped.09g05110.1	-0.979178	0.000645802
2-Hydroxycinnamic acid	Hsped.09g05110.1	0.943784	0.00465151
(-)-secoisolariciresinol	Hsped.09g05110.1	-0.934323	0.00632863
trans-Anethole	Hsped.09g04300.1	0.993765	5.81859e-05
Sinapinic acid	Hsped.09g04300.1	0.872926	0.0231956
Schizandrol B	Hsped.09g04300.1	0.588422	0.219235
Schisantherin E	Hsped.09g04300.1	0.985105	0.000331136
Schisantherin A	Hsped.09g04300.1	0.951216	0.00351174
Sauchinone	Hsped.09g04300.1	0.965489	0.00176595
O-p-Coumaroyl quinacyl quinic acid O-hexoside	Hsped.09g04300.1	0.821256	0.0450688
N'-p-coumaroylspermine	Hsped.09g04300.1	0.945663	0.00434855
Nordihydroguaiaretic acid	Hsped.09g04300.1	-0.957526	0.00266774
Magnolol	Hsped.09g04300.1	-0.989382	0.000168505
L-Phenylalanine	Hsped.09g04300.1	-0.930329	0.00711205
Isoferulic Acid	Hsped.09g04300.1	0.930427	0.00709227
Gomisin D	Hsped.09g04300.1	-0.97562	0.000884298
Ferulaldehyde	Hsped.09g04300.1	0.961668	0.00217586
Eleutheroside E	Hsped.09g04300.1	0.993473	6.37712e-05
Eleutheroside B	Hsped.09g04300.1	0.993417	6.48524e-05
Coniferin	Hsped.09g04300.1	-0.961533	0.00219112
Columbianadin	Hsped.09g04300.1	0.962641	0.00206751
Angeloyl-(+)-gomisin K3	Hsped.09g04300.1	0.990667	0.00013024
4-p-Coumaroylquinic acid	Hsped.09g04300.1	0.651076	0.161382
4-Methoxycinnamic acid	Hsped.09g04300.1	-0.782679	0.0657109
3-O-p-coumaroyl shikimic acid O-hexoside	Hsped.09g04300.1	0.989907	0.000152292
3-Methoxycinnamic acid	Hsped.09g04300.1	0.978814	0.000668489
3-Coumaric acid	Hsped.09g04300.1	0.971584	0.00119972
2-Hydroxycinnamic acid	Hsped.09g04300.1	-0.961508	0.00219393
(-)-secoisolariciresinol	Hsped.09g04300.1	0.754265	0.0831593
trans-Anethole	Hsped.09g03880.1	0.990776	0.000127243
Sinapinic acid	Hsped.09g03880.1	0.91264	0.0111142
Schizandrol B	Hsped.09g03880.1	0.760082	0.0794358
Schisantherin E	Hsped.09g03880.1	0.978948	0.000660145
Schisantherin A	Hsped.09g03880.1	0.95794	0.00261642
Sauchinone	Hsped.09g03880.1	0.998795	2.17583e-06
O-p-Coumaroyl quinacyl quinic acid O-hexoside	Hsped.09g03880.1	0.863575	0.0266483
N'-p-coumaroylspermine	Hsped.09g03880.1	0.995463	3.08341e-05
Nordihydroguaiaretic acid	Hsped.09g03880.1	-0.96345	0.00197943
Magnolol	Hsped.09g03880.1	-0.953888	0.00314042
L-Phenylalanine	Hsped.09g03880.1	-0.949163	0.00381086
Isoferulic Acid	Hsped.09g03880.1	0.988673	0.000191736
Gomisin D	Hsped.09g03880.1	-0.96046	0.00231419
Ferulaldehyde	Hsped.09g03880.1	0.9885	0.00019763
Eleutheroside E	Hsped.09g03880.1	0.98231	0.000466626
Eleutheroside B	Hsped.09g03880.1	0.952215	0.0033705
Coniferin	Hsped.09g03880.1	-0.990767	0.000127487
Columbianadin	Hsped.09g03880.1	0.951412	0.00348385
Angeloyl-(+)-gomisin K3	Hsped.09g03880.1	0.97823	0.000705773
4-p-Coumaroylquinic acid	Hsped.09g03880.1	0.746498	0.0882495
4-Methoxycinnamic acid	Hsped.09g03880.1	-0.6842	0.133847
3-O-p-coumaroyl shikimic acid O-hexoside	Hsped.09g03880.1	0.97939	0.000632753
3-Methoxycinnamic acid	Hsped.09g03880.1	0.985656	0.000307167
3-Coumaric acid	Hsped.09g03880.1	0.985232	0.000325537
2-Hydroxycinnamic acid	Hsped.09g03880.1	-0.959334	0.00244692
(-)-secoisolariciresinol	Hsped.09g03880.1	0.88206	0.0200446
trans-Anethole	Hsped.09g03400.1	-0.880761	0.0204794
Sinapinic acid	Hsped.09g03400.1	-0.916555	0.010154
Schizandrol B	Hsped.09g03400.1	-0.771469	0.0723719
Schisantherin E	Hsped.09g03400.1	-0.904974	0.013116
Schisantherin A	Hsped.09g03400.1	-0.88543	0.0189374
Sauchinone	Hsped.09g03400.1	-0.888064	0.0180933
O-p-Coumaroyl quinacyl quinic acid O-hexoside	Hsped.09g03400.1	-0.898967	0.014796
N'-p-coumaroylspermine	Hsped.09g03400.1	-0.897135	0.0153276
Nordihydroguaiaretic acid	Hsped.09g03400.1	0.885109	0.0190416
Magnolol	Hsped.09g03400.1	0.837546	0.0374435
L-Phenylalanine	Hsped.09g03400.1	0.875398	0.0223212
Isoferulic Acid	Hsped.09g03400.1	-0.865273	0.0260044
Gomisin D	Hsped.09g03400.1	0.802138	0.0548512
Ferulaldehyde	Hsped.09g03400.1	-0.877978	0.0214257
Eleutheroside E	Hsped.09g03400.1	-0.880722	0.0204924
Eleutheroside B	Hsped.09g03400.1	-0.851931	0.0312634
Coniferin	Hsped.09g03400.1	0.87192	0.0235563
Columbianadin	Hsped.09g03400.1	-0.917845	0.0098469
Angeloyl-(+)-gomisin K3	Hsped.09g03400.1	-0.897615	0.0151873
4-p-Coumaroylquinic acid	Hsped.09g03400.1	-0.787372	0.0630095
4-Methoxycinnamic acid	Hsped.09g03400.1	0.525789	0.283994
3-O-p-coumaroyl shikimic acid O-hexoside	Hsped.09g03400.1	-0.874825	0.0225225
3-Methoxycinnamic acid	Hsped.09g03400.1	-0.855913	0.0296459
3-Coumaric acid	Hsped.09g03400.1	-0.911586	0.0113799
2-Hydroxycinnamic acid	Hsped.09g03400.1	0.897655	0.0151756
(-)-secoisolariciresinol	Hsped.09g03400.1	-0.890245	0.0174081
trans-Anethole	Hsped.09g01220.1	-0.579106	0.228447
Sinapinic acid	Hsped.09g01220.1	-0.817136	0.0471017
Schizandrol B	Hsped.09g01220.1	-0.775429	0.0699856
Schisantherin E	Hsped.09g01220.1	-0.619175	0.189927
Schisantherin A	Hsped.09g01220.1	-0.570719	0.236869
Sauchinone	Hsped.09g01220.1	-0.635442	0.175128
O-p-Coumaroyl quinacyl quinic acid O-hexoside	Hsped.09g01220.1	-0.846156	0.0336812
N'-p-coumaroylspermine	Hsped.09g01220.1	-0.68018	0.137071
Nordihydroguaiaretic acid	Hsped.09g01220.1	0.571475	0.236105
Magnolol	Hsped.09g01220.1	0.562892	0.244838
L-Phenylalanine	Hsped.09g01220.1	0.454911	0.364704
Isoferulic Acid	Hsped.09g01220.1	-0.676278	0.140231
Gomisin D	Hsped.09g01220.1	0.533636	0.275527
Ferulaldehyde	Hsped.09g01220.1	-0.548521	0.259736
Eleutheroside E	Hsped.09g01220.1	-0.597863	0.210055
Eleutheroside B	Hsped.09g01220.1	-0.531448	0.277878
Coniferin	Hsped.09g01220.1	0.54532	0.263102
Columbianadin	Hsped.09g01220.1	-0.546762	0.261584
Angeloyl-(+)-gomisin K3	Hsped.09g01220.1	-0.612382	0.196252
4-p-Coumaroylquinic acid	Hsped.09g01220.1	-0.980045	0.000593319
4-Methoxycinnamic acid	Hsped.09g01220.1	0.449623	0.371014
3-O-p-coumaroyl shikimic acid O-hexoside	Hsped.09g01220.1	-0.509361	0.302035
3-Methoxycinnamic acid	Hsped.09g01220.1	-0.638168	0.172697
3-Coumaric acid	Hsped.09g01220.1	-0.617449	0.191525
2-Hydroxycinnamic acid	Hsped.09g01220.1	0.458877	0.359997
(-)-secoisolariciresinol	Hsped.09g01220.1	-0.72549	0.10269
trans-Anethole	Hsped.09g00380.1	-0.959969	0.0023716
Sinapinic acid	Hsped.09g00380.1	-0.864877	0.0261538
Schizandrol B	Hsped.09g00380.1	-0.517627	0.292905
Schisantherin E	Hsped.09g00380.1	-0.967557	0.00156179
Schisantherin A	Hsped.09g00380.1	-0.960993	0.00225262
Sauchinone	Hsped.09g00380.1	-0.906005	0.0128373
O-p-Coumaroyl quinacyl quinic acid O-hexoside	Hsped.09g00380.1	-0.72817	0.100794
N'-p-coumaroylspermine	Hsped.09g00380.1	-0.881044	0.0203841
Nordihydroguaiaretic acid	Hsped.09g00380.1	0.963975	0.00192336
Magnolol	Hsped.09g00380.1	0.972677	0.00110959
L-Phenylalanine	Hsped.09g00380.1	0.910026	0.0117789
Isoferulic Acid	Hsped.09g00380.1	-0.879942	0.0207557
Gomisin D	Hsped.09g00380.1	0.981746	0.000496756
Ferulaldehyde	Hsped.09g00380.1	-0.926809	0.00783925
Eleutheroside E	Hsped.09g00380.1	-0.957912	0.00261978
Eleutheroside B	Hsped.09g00380.1	-0.981314	0.000520515
Coniferin	Hsped.09g00380.1	0.910076	0.0117658
Columbianadin	Hsped.09g00380.1	-0.963194	0.00200706
Angeloyl-(+)-gomisin K3	Hsped.09g00380.1	-0.959802	0.00239139
4-p-Coumaroylquinic acid	Hsped.09g00380.1	-0.590056	0.217635
4-Methoxycinnamic acid	Hsped.09g00380.1	0.776541	0.0693218
3-O-p-coumaroyl shikimic acid O-hexoside	Hsped.09g00380.1	-0.936257	0.00596523
3-Methoxycinnamic acid	Hsped.09g00380.1	-0.932838	0.00661469
3-Coumaric acid	Hsped.09g00380.1	-0.899352	0.0146852
2-Hydroxycinnamic acid	Hsped.09g00380.1	0.902661	0.0137513
(-)-secoisolariciresinol	Hsped.09g00380.1	-0.667384	0.147551
trans-Anethole	Hsped.08g26700.1	0.949643	0.00373994
Sinapinic acid	Hsped.08g26700.1	0.833914	0.0390862
Schizandrol B	Hsped.08g26700.1	0.774531	0.0705236
Schisantherin E	Hsped.08g26700.1	0.914637	0.0106193
Schisantherin A	Hsped.08g26700.1	0.881776	0.020139
Sauchinone	Hsped.08g26700.1	0.984345	0.000365689
O-p-Coumaroyl quinacyl quinic acid O-hexoside	Hsped.08g26700.1	0.834187	0.0389616
N'-p-coumaroylspermine	Hsped.08g26700.1	0.985007	0.000335492
Nordihydroguaiaretic acid	Hsped.08g26700.1	-0.890687	0.017271
Magnolol	Hsped.08g26700.1	-0.89772	0.0151568
L-Phenylalanine	Hsped.08g26700.1	-0.898311	0.0149852
Isoferulic Acid	Hsped.08g26700.1	0.981062	0.00053456
Gomisin D	Hsped.08g26700.1	-0.909917	0.011807
Ferulaldehyde	Hsped.08g26700.1	0.957754	0.00263938
Eleutheroside E	Hsped.08g26700.1	0.937574	0.00572382
Eleutheroside B	Hsped.08g26700.1	0.886152	0.0187043
Coniferin	Hsped.08g26700.1	-0.974186	0.000990947
Columbianadin	Hsped.08g26700.1	0.863014	0.0268623
Angeloyl-(+)-gomisin K3	Hsped.08g26700.1	0.923053	0.00865354
4-p-Coumaroylquinic acid	Hsped.08g26700.1	0.720916	0.105963
4-Methoxycinnamic acid	Hsped.08g26700.1	-0.64367	0.167835
3-O-p-coumaroyl shikimic acid O-hexoside	Hsped.08g26700.1	0.948548	0.0039028
3-Methoxycinnamic acid	Hsped.08g26700.1	0.962294	0.00210581
3-Coumaric acid	Hsped.08g26700.1	0.961589	0.00218482
2-Hydroxycinnamic acid	Hsped.08g26700.1	-0.921792	0.0089356
(-)-secoisolariciresinol	Hsped.08g26700.1	0.883263	0.0196458
trans-Anethole	Hsped.08g19240.1	0.408142	0.421782
Sinapinic acid	Hsped.08g19240.1	0.580521	0.227038
Schizandrol B	Hsped.08g19240.1	0.850896	0.0316904
Schisantherin E	Hsped.08g19240.1	0.425942	0.399726
Schisantherin A	Hsped.08g19240.1	0.541811	0.26681
Sauchinone	Hsped.08g19240.1	0.48417	0.330494
O-p-Coumaroyl quinacyl quinic acid O-hexoside	Hsped.08g19240.1	0.324288	0.53062
N'-p-coumaroylspermine	Hsped.08g19240.1	0.530188	0.279236
Nordihydroguaiaretic acid	Hsped.08g19240.1	-0.533549	0.275621
Magnolol	Hsped.08g19240.1	-0.310245	0.549563
L-Phenylalanine	Hsped.08g19240.1	-0.503592	0.308469
Isoferulic Acid	Hsped.08g19240.1	0.604926	0.203293
Gomisin D	Hsped.08g19240.1	-0.466655	0.350829
Ferulaldehyde	Hsped.08g19240.1	0.522167	0.287936
Eleutheroside E	Hsped.08g19240.1	0.364702	0.477202
Eleutheroside B	Hsped.08g19240.1	0.296177	0.568725
Coniferin	Hsped.08g19240.1	-0.488925	0.325051
Columbianadin	Hsped.08g19240.1	0.433543	0.390429
Angeloyl-(+)-gomisin K3	Hsped.08g19240.1	0.365643	0.475978
4-p-Coumaroylquinic acid	Hsped.08g19240.1	0.561594	0.246169
4-Methoxycinnamic acid	Hsped.08g19240.1	0.0327448	0.9509
3-O-p-coumaroyl shikimic acid O-hexoside	Hsped.08g19240.1	0.317375	0.539922
3-Methoxycinnamic acid	Hsped.08g19240.1	0.414782	0.413508
3-Coumaric acid	Hsped.08g19240.1	0.356312	0.48815
2-Hydroxycinnamic acid	Hsped.08g19240.1	-0.316593	0.540977
(-)-secoisolariciresinol	Hsped.08g19240.1	0.695295	0.125122
trans-Anethole	Hsped.08g13710.1	-0.994565	4.42257e-05
Sinapinic acid	Hsped.08g13710.1	-0.909244	0.0119813
Schizandrol B	Hsped.08g13710.1	-0.691787	0.127853
Schisantherin E	Hsped.08g13710.1	-0.988185	0.000208568
Schisantherin A	Hsped.08g13710.1	-0.953444	0.00320072
Sauchinone	Hsped.08g13710.1	-0.987255	0.000242609
O-p-Coumaroyl quinacyl quinic acid O-hexoside	Hsped.08g13710.1	-0.881792	0.020134
N'-p-coumaroylspermine	Hsped.08g13710.1	-0.978112	0.000713414
Nordihydroguaiaretic acid	Hsped.08g13710.1	0.959113	0.00247341
Magnolol	Hsped.08g13710.1	0.971663	0.00119312
L-Phenylalanine	Hsped.08g13710.1	0.941805	0.0049815
Isoferulic Acid	Hsped.08g13710.1	-0.958887	0.00250062
Gomisin D	Hsped.08g13710.1	0.953747	0.00315949
Ferulaldehyde	Hsped.08g13710.1	-0.974453	0.00097065
Eleutheroside E	Hsped.08g13710.1	-0.992975	7.38529e-05
Eleutheroside B	Hsped.08g13710.1	-0.974809	0.000943872
Coniferin	Hsped.08g13710.1	0.977197	0.000774015
Columbianadin	Hsped.08g13710.1	-0.96592	0.00172234
Angeloyl-(+)-gomisin K3	Hsped.08g13710.1	-0.992602	8.19021e-05
4-p-Coumaroylquinic acid	Hsped.08g13710.1	-0.729043	0.10018
4-Methoxycinnamic acid	Hsped.08g13710.1	0.725913	0.10239
3-O-p-coumaroyl shikimic acid O-hexoside	Hsped.08g13710.1	-0.991585	0.000105928
3-Methoxycinnamic acid	Hsped.08g13710.1	-0.98345	0.00040861
3-Coumaric acid	Hsped.08g13710.1	-0.994127	5.16301e-05
2-Hydroxycinnamic acid	Hsped.08g13710.1	0.974501	0.000967005
(-)-secoisolariciresinol	Hsped.08g13710.1	-0.842359	0.0353174
trans-Anethole	Hsped.08g12900.1	0.704389	0.118163
Sinapinic acid	Hsped.08g12900.1	0.762882	0.0776716
Schizandrol B	Hsped.08g12900.1	0.94193	0.00496031
Schisantherin E	Hsped.08g12900.1	0.686001	0.132414
Schisantherin A	Hsped.08g12900.1	0.692541	0.127264
Sauchinone	Hsped.08g12900.1	0.797314	0.0574589
O-p-Coumaroyl quinacyl quinic acid O-hexoside	Hsped.08g12900.1	0.724565	0.103349
N'-p-coumaroylspermine	Hsped.08g12900.1	0.835373	0.0384223
Nordihydroguaiaretic acid	Hsped.08g12900.1	-0.696379	0.124284
Magnolol	Hsped.08g12900.1	-0.617545	0.191436
L-Phenylalanine	Hsped.08g12900.1	-0.680552	0.136771
Isoferulic Acid	Hsped.08g12900.1	0.863027	0.0268573
Gomisin D	Hsped.08g12900.1	-0.680197	0.137058
Ferulaldehyde	Hsped.08g12900.1	0.758624	0.0803622
Eleutheroside E	Hsped.08g12900.1	0.683158	0.13468
Eleutheroside B	Hsped.08g12900.1	0.58896	0.218708
Coniferin	Hsped.08g12900.1	-0.766171	0.0756215
Columbianadin	Hsped.08g12900.1	0.624322	0.185191
Angeloyl-(+)-gomisin K3	Hsped.08g12900.1	0.672232	0.143542
4-p-Coumaroylquinic acid	Hsped.08g12900.1	0.812942	0.0492132
4-Methoxycinnamic acid	Hsped.08g12900.1	-0.338189	0.512056
3-O-p-coumaroyl shikimic acid O-hexoside	Hsped.08g12900.1	0.659297	0.154344
3-Methoxycinnamic acid	Hsped.08g12900.1	0.746301	0.0883803
3-Coumaric acid	Hsped.08g12900.1	0.723903	0.103821
2-Hydroxycinnamic acid	Hsped.08g12900.1	-0.631506	0.178664
(-)-secoisolariciresinol	Hsped.08g12900.1	0.898295	0.0149898
trans-Anethole	Hsped.08g12360.1	-0.701852	0.120086
Sinapinic acid	Hsped.08g12360.1	-0.688784	0.130212
Schizandrol B	Hsped.08g12360.1	-0.534361	0.274749
Schisantherin E	Hsped.08g12360.1	-0.72382	0.10388
Schisantherin A	Hsped.08g12360.1	-0.684192	0.133853
Sauchinone	Hsped.08g12360.1	-0.694578	0.125678
O-p-Coumaroyl quinacyl quinic acid O-hexoside	Hsped.08g12360.1	-0.762591	0.077854
N'-p-coumaroylspermine	Hsped.08g12360.1	-0.693235	0.126723
Nordihydroguaiaretic acid	Hsped.08g12360.1	0.68373	0.134222
Magnolol	Hsped.08g12360.1	0.662168	0.151917
L-Phenylalanine	Hsped.08g12360.1	0.72821	0.100766
Isoferulic Acid	Hsped.08g12360.1	-0.627041	0.182709
Gomisin D	Hsped.08g12360.1	0.573255	0.234309
Ferulaldehyde	Hsped.08g12360.1	-0.689825	0.129392
Eleutheroside E	Hsped.08g12360.1	-0.708473	0.115094
Eleutheroside B	Hsped.08g12360.1	-0.695209	0.125189
Coniferin	Hsped.08g12360.1	0.693895	0.126209
Columbianadin	Hsped.08g12360.1	-0.768915	0.0739303
Angeloyl-(+)-gomisin K3	Hsped.08g12360.1	-0.730936	0.0988533
4-p-Coumaroylquinic acid	Hsped.08g12360.1	-0.54819	0.260084
4-Methoxycinnamic acid	Hsped.08g12360.1	0.378242	0.459694
3-O-p-coumaroyl shikimic acid O-hexoside	Hsped.08g12360.1	-0.743346	0.0903538
3-Methoxycinnamic acid	Hsped.08g12360.1	-0.652512	0.160142
3-Coumaric acid	Hsped.08g12360.1	-0.771771	0.0721887
2-Hydroxycinnamic acid	Hsped.08g12360.1	0.807954	0.0517813
(-)-secoisolariciresinol	Hsped.08g12360.1	-0.711917	0.112533
trans-Anethole	Hsped.08g11730.1	-0.627673	0.182134
Sinapinic acid	Hsped.08g11730.1	-0.440246	0.382294
Schizandrol B	Hsped.08g11730.1	-0.683874	0.134107
Schisantherin E	Hsped.08g11730.1	-0.578998	0.228554
Schisantherin A	Hsped.08g11730.1	-0.674133	0.141982
Sauchinone	Hsped.08g11730.1	-0.675441	0.140913
O-p-Coumaroyl quinacyl quinic acid O-hexoside	Hsped.08g11730.1	-0.293689	0.572132
N'-p-coumaroylspermine	Hsped.08g11730.1	-0.674212	0.141918
Nordihydroguaiaretic acid	Hsped.08g11730.1	0.6732	0.142746
Magnolol	Hsped.08g11730.1	0.492034	0.321509
L-Phenylalanine	Hsped.08g11730.1	0.823421	0.0440175
Isoferulic Acid	Hsped.08g11730.1	-0.6973	0.123573
Gomisin D	Hsped.08g11730.1	0.605442	0.202802
Ferulaldehyde	Hsped.08g11730.1	-0.764153	0.0768764
Eleutheroside E	Hsped.08g11730.1	-0.566639	0.241009
Eleutheroside B	Hsped.08g11730.1	-0.519677	0.290658
Coniferin	Hsped.08g11730.1	0.763421	0.0773337
Columbianadin	Hsped.08g11730.1	-0.643544	0.167945
Angeloyl-(+)-gomisin K3	Hsped.08g11730.1	-0.551646	0.256468
4-p-Coumaroylquinic acid	Hsped.08g11730.1	-0.169027	0.748874
4-Methoxycinnamic acid	Hsped.08g11730.1	0.0135763	0.979637
3-O-p-coumaroyl shikimic acid O-hexoside	Hsped.08g11730.1	-0.65918	0.154443
3-Methoxycinnamic acid	Hsped.08g11730.1	-0.562957	0.244771
3-Coumaric acid	Hsped.08g11730.1	-0.617935	0.191075
2-Hydroxycinnamic acid	Hsped.08g11730.1	0.737499	0.0943163
(-)-secoisolariciresinol	Hsped.08g11730.1	-0.756717	0.0815803
trans-Anethole	Hsped.08g07460.1	-0.902618	0.0137631
Sinapinic acid	Hsped.08g07460.1	-0.924358	0.00836606
Schizandrol B	Hsped.08g07460.1	-0.867682	0.0251038
Schisantherin E	Hsped.08g07460.1	-0.917611	0.00990237
Schisantherin A	Hsped.08g07460.1	-0.937543	0.00572944
Sauchinone	Hsped.08g07460.1	-0.9231	0.00864312
O-p-Coumaroyl quinacyl quinic acid O-hexoside	Hsped.08g07460.1	-0.83023	0.0407865
N'-p-coumaroylspermine	Hsped.08g07460.1	-0.935453	0.00611498
Nordihydroguaiaretic acid	Hsped.08g07460.1	0.935912	0.00602936
Magnolol	Hsped.08g07460.1	0.835001	0.0385911
L-Phenylalanine	Hsped.08g07460.1	0.939723	0.00534039
Isoferulic Acid	Hsped.08g07460.1	-0.928763	0.00743136
Gomisin D	Hsped.08g07460.1	0.854472	0.0302264
Ferulaldehyde	Hsped.08g07460.1	-0.937651	0.00570998
Eleutheroside E	Hsped.08g07460.1	-0.885756	0.018832
Eleutheroside B	Hsped.08g07460.1	-0.847999	0.0329004
Coniferin	Hsped.08g07460.1	0.925296	0.0081626
Columbianadin	Hsped.08g07460.1	-0.937749	0.00569211
Angeloyl-(+)-gomisin K3	Hsped.08g07460.1	-0.896486	0.0155182
4-p-Coumaroylquinic acid	Hsped.08g07460.1	-0.75993	0.0795324
4-Methoxycinnamic acid	Hsped.08g07460.1	0.456103	0.363287
3-O-p-coumaroyl shikimic acid O-hexoside	Hsped.08g07460.1	-0.884049	0.0193876
3-Methoxycinnamic acid	Hsped.08g07460.1	-0.873349	0.023045
3-Coumaric acid	Hsped.08g07460.1	-0.908454	0.0121874
2-Hydroxycinnamic acid	Hsped.08g07460.1	0.90894	0.0120603
(-)-secoisolariciresinol	Hsped.08g07460.1	-0.951726	0.00343936
trans-Anethole	Hsped.08g06940.1	0.5968	0.211081
Sinapinic acid	Hsped.08g06940.1	0.417576	0.410043
Schizandrol B	Hsped.08g06940.1	0.234882	0.654156
Schisantherin E	Hsped.08g06940.1	0.551673	0.256439
Schisantherin A	Hsped.08g06940.1	0.55311	0.254942
Sauchinone	Hsped.08g06940.1	0.572812	0.234756
O-p-Coumaroyl quinacyl quinic acid O-hexoside	Hsped.08g06940.1	0.26987	0.605022
N'-p-coumaroylspermine	Hsped.08g06940.1	0.546353	0.262014
Nordihydroguaiaretic acid	Hsped.08g06940.1	-0.562851	0.244879
Magnolol	Hsped.08g06940.1	-0.622795	0.186591
L-Phenylalanine	Hsped.08g06940.1	-0.496861	0.316038
Isoferulic Acid	Hsped.08g06940.1	0.598902	0.209055
Gomisin D	Hsped.08g06940.1	-0.708675	0.114943
Ferulaldehyde	Hsped.08g06940.1	0.577791	0.229759
Eleutheroside E	Hsped.08g06940.1	0.584139	0.223451
Eleutheroside B	Hsped.08g06940.1	0.593457	0.214319
Coniferin	Hsped.08g06940.1	-0.576573	0.230978
Columbianadin	Hsped.08g06940.1	0.474084	0.342151
Angeloyl-(+)-gomisin K3	Hsped.08g06940.1	0.552359	0.255724
4-p-Coumaroylquinic acid	Hsped.08g06940.1	0.257319	0.62254
4-Methoxycinnamic acid	Hsped.08g06940.1	-0.627791	0.182027
3-O-p-coumaroyl shikimic acid O-hexoside	Hsped.08g06940.1	0.554133	0.253877
3-Methoxycinnamic acid	Hsped.08g06940.1	0.627327	0.182449
3-Coumaric acid	Hsped.08g06940.1	0.493525	0.319816
2-Hydroxycinnamic acid	Hsped.08g06940.1	-0.451422	0.368862
(-)-secoisolariciresinol	Hsped.08g06940.1	0.27242	0.601479
trans-Anethole	Hsped.08g06380.1	-0.604055	0.204122
Sinapinic acid	Hsped.08g06380.1	-0.820829	0.0452777
Schizandrol B	Hsped.08g06380.1	-0.787997	0.0626537
Schisantherin E	Hsped.08g06380.1	-0.63598	0.174647
Schisantherin A	Hsped.08g06380.1	-0.585899	0.221715
Sauchinone	Hsped.08g06380.1	-0.664106	0.150288
O-p-Coumaroyl quinacyl quinic acid O-hexoside	Hsped.08g06380.1	-0.849614	0.0322234
N'-p-coumaroylspermine	Hsped.08g06380.1	-0.707668	0.115696
Nordihydroguaiaretic acid	Hsped.08g06380.1	0.587975	0.219673
Magnolol	Hsped.08g06380.1	0.586354	0.221267
L-Phenylalanine	Hsped.08g06380.1	0.472626	0.343848
Isoferulic Acid	Hsped.08g06380.1	-0.708086	0.115383
Gomisin D	Hsped.08g06380.1	0.564621	0.243068
Ferulaldehyde	Hsped.08g06380.1	-0.574971	0.232583
Eleutheroside E	Hsped.08g06380.1	-0.620954	0.188284
Eleutheroside B	Hsped.08g06380.1	-0.55113	0.257007
Coniferin	Hsped.08g06380.1	0.574605	0.232951
Columbianadin	Hsped.08g06380.1	-0.554076	0.253936
Angeloyl-(+)-gomisin K3	Hsped.08g06380.1	-0.631056	0.179069
4-p-Coumaroylquinic acid	Hsped.08g06380.1	-0.983143	0.000423834
4-Methoxycinnamic acid	Hsped.08g06380.1	0.477307	0.33841
3-O-p-coumaroyl shikimic acid O-hexoside	Hsped.08g06380.1	-0.534047	0.275086
3-Methoxycinnamic acid	Hsped.08g06380.1	-0.668384	0.14672
3-Coumaric acid	Hsped.08g06380.1	-0.63878	0.172154
2-Hydroxycinnamic acid	Hsped.08g06380.1	0.475836	0.340115
(-)-secoisolariciresinol	Hsped.08g06380.1	-0.737555	0.0942781
trans-Anethole	Hsped.08g04670.1	-0.993538	6.25092e-05
Sinapinic acid	Hsped.08g04670.1	-0.9206	0.00920615
Schizandrol B	Hsped.08g04670.1	-0.700723	0.120947
Schisantherin E	Hsped.08g04670.1	-0.992289	8.89517e-05
Schisantherin A	Hsped.08g04670.1	-0.966387	0.00167574
Sauchinone	Hsped.08g04670.1	-0.983179	0.000422023
O-p-Coumaroyl quinacyl quinic acid O-hexoside	Hsped.08g04670.1	-0.873136	0.0231207
N'-p-coumaroylspermine	Hsped.08g04670.1	-0.974584	0.000960746
Nordihydroguaiaretic acid	Hsped.08g04670.1	0.970833	0.0012637
Magnolol	Hsped.08g04670.1	0.969616	0.00137072
L-Phenylalanine	Hsped.08g04670.1	0.951354	0.00349204
Isoferulic Acid	Hsped.08g04670.1	-0.957671	0.00264971
Gomisin D	Hsped.08g04670.1	0.95722	0.00270598
Ferulaldehyde	Hsped.08g04670.1	-0.977395	0.000760729
Eleutheroside E	Hsped.08g04670.1	-0.990497	0.000135043
Eleutheroside B	Hsped.08g04670.1	-0.975204	0.000914657
Coniferin	Hsped.08g04670.1	0.975874	0.000866066
Columbianadin	Hsped.08g04670.1	-0.977988	0.000721451
Angeloyl-(+)-gomisin K3	Hsped.08g04670.1	-0.992323	8.81756e-05
4-p-Coumaroylquinic acid	Hsped.08g04670.1	-0.728141	0.100815
4-Methoxycinnamic acid	Hsped.08g04670.1	0.709896	0.114033
3-O-p-coumaroyl shikimic acid O-hexoside	Hsped.08g04670.1	-0.986619	0.000267384
3-Methoxycinnamic acid	Hsped.08g04670.1	-0.977458	0.00075646
3-Coumaric acid	Hsped.08g04670.1	-0.987603	0.000229593
2-Hydroxycinnamic acid	Hsped.08g04670.1	0.973353	0.0010556
(-)-secoisolariciresinol	Hsped.08g04670.1	-0.846823	0.0333979
trans-Anethole	Hsped.08g04230.1	-0.993041	7.24664e-05
Sinapinic acid	Hsped.08g04230.1	-0.912894	0.0110508
Schizandrol B	Hsped.08g04230.1	-0.69489	0.125436
Schisantherin E	Hsped.08g04230.1	-0.988925	0.000183294
Schisantherin A	Hsped.08g04230.1	-0.956756	0.00276458
Sauchinone	Hsped.08g04230.1	-0.984704	0.000349173
O-p-Coumaroyl quinacyl quinic acid O-hexoside	Hsped.08g04230.1	-0.881063	0.0203779
N'-p-coumaroylspermine	Hsped.08g04230.1	-0.975863	0.000866855
Nordihydroguaiaretic acid	Hsped.08g04230.1	0.961922	0.0021473
Magnolol	Hsped.08g04230.1	0.96931	0.00139833
L-Phenylalanine	Hsped.08g04230.1	0.945197	0.00442282
Isoferulic Acid	Hsped.08g04230.1	-0.956236	0.00283101
Gomisin D	Hsped.08g04230.1	0.951503	0.00347086
Ferulaldehyde	Hsped.08g04230.1	-0.974289	0.000983055
Eleutheroside E	Hsped.08g04230.1	-0.991155	0.000116999
Eleutheroside B	Hsped.08g04230.1	-0.973933	0.00101034
Coniferin	Hsped.08g04230.1	0.975694	0.000878966
Columbianadin	Hsped.08g04230.1	-0.97063	0.00128125
Angeloyl-(+)-gomisin K3	Hsped.08g04230.1	-0.992004	9.5652e-05
4-p-Coumaroylquinic acid	Hsped.08g04230.1	-0.728631	0.10047
4-Methoxycinnamic acid	Hsped.08g04230.1	0.716853	0.108908
3-O-p-coumaroyl shikimic acid O-hexoside	Hsped.08g04230.1	-0.98976	0.000156734
3-Methoxycinnamic acid	Hsped.08g04230.1	-0.979401	0.000632083
3-Coumaric acid	Hsped.08g04230.1	-0.992389	8.66657e-05
2-Hydroxycinnamic acid	Hsped.08g04230.1	0.975649	0.000882244
(-)-secoisolariciresinol	Hsped.08g04230.1	-0.845423	0.0339942
trans-Anethole	Hsped.08g03810.1	0.949321	0.00378746
Sinapinic acid	Hsped.08g03810.1	0.933942	0.00640129
Schizandrol B	Hsped.08g03810.1	0.728129	0.100823
Schisantherin E	Hsped.08g03810.1	0.962769	0.00205339
Schisantherin A	Hsped.08g03810.1	0.988198	0.000208125
Sauchinone	Hsped.08g03810.1	0.931386	0.00690025
O-p-Coumaroyl quinacyl quinic acid O-hexoside	Hsped.08g03810.1	0.75084	0.0853871
N'-p-coumaroylspermine	Hsped.08g03810.1	0.927099	0.00777818
Nordihydroguaiaretic acid	Hsped.08g03810.1	-0.98828	0.000205218
Magnolol	Hsped.08g03810.1	-0.928296	0.00752788
L-Phenylalanine	Hsped.08g03810.1	-0.931201	0.00693712
Isoferulic Acid	Hsped.08g03810.1	0.946696	0.00418624
Gomisin D	Hsped.08g03810.1	-0.978739	0.000673257
Ferulaldehyde	Hsped.08g03810.1	0.954713	0.00302998
Eleutheroside E	Hsped.08g03810.1	0.93572	0.00606505
Eleutheroside B	Hsped.08g03810.1	0.930113	0.00715558
Coniferin	Hsped.08g03810.1	-0.93149	0.00687973
Columbianadin	Hsped.08g03810.1	0.958311	0.00257075
Angeloyl-(+)-gomisin K3	Hsped.08g03810.1	0.938559	0.00554646
4-p-Coumaroylquinic acid	Hsped.08g03810.1	0.710562	0.113538
4-Methoxycinnamic acid	Hsped.08g03810.1	-0.653919	0.158933
3-O-p-coumaroyl shikimic acid O-hexoside	Hsped.08g03810.1	0.900739	0.01429
3-Methoxycinnamic acid	Hsped.08g03810.1	0.931421	0.00689337
3-Coumaric acid	Hsped.08g03810.1	0.888643	0.01791
2-Hydroxycinnamic acid	Hsped.08g03810.1	-0.872022	0.0235194
(-)-secoisolariciresinol	Hsped.08g03810.1	0.805314	0.0531644
trans-Anethole	Hsped.08g02070.1	-0.405515	0.425069
Sinapinic acid	Hsped.08g02070.1	-0.527283	0.282375
Schizandrol B	Hsped.08g02070.1	-0.750205	0.0858029
Schisantherin E	Hsped.08g02070.1	-0.429516	0.395346
Schisantherin A	Hsped.08g02070.1	-0.454987	0.364614
Sauchinone	Hsped.08g02070.1	-0.478241	0.337328
O-p-Coumaroyl quinacyl quinic acid O-hexoside	Hsped.08g02070.1	-0.564192	0.243506
N'-p-coumaroylspermine	Hsped.08g02070.1	-0.51749	0.293056
Nordihydroguaiaretic acid	Hsped.08g02070.1	0.448306	0.372591
Magnolol	Hsped.08g02070.1	0.289825	0.577434
L-Phenylalanine	Hsped.08g02070.1	0.533223	0.27597
Isoferulic Acid	Hsped.08g02070.1	-0.48303	0.331805
Gomisin D	Hsped.08g02070.1	0.27166	0.602535
Ferulaldehyde	Hsped.08g02070.1	-0.484124	0.330547
Eleutheroside E	Hsped.08g02070.1	-0.387203	0.448222
Eleutheroside B	Hsped.08g02070.1	-0.316019	0.541751
Coniferin	Hsped.08g02070.1	0.483804	0.330916
Columbianadin	Hsped.08g02070.1	-0.491487	0.322131
Angeloyl-(+)-gomisin K3	Hsped.08g02070.1	-0.410303	0.419083
4-p-Coumaroylquinic acid	Hsped.08g02070.1	-0.525856	0.283923
4-Methoxycinnamic acid	Hsped.08g02070.1	-0.113763	0.830092
3-O-p-coumaroyl shikimic acid O-hexoside	Hsped.08g02070.1	-0.425346	0.400458
3-Methoxycinnamic acid	Hsped.08g02070.1	-0.367046	0.474156
3-Coumaric acid	Hsped.08g02070.1	-0.500175	0.312304
2-Hydroxycinnamic acid	Hsped.08g02070.1	0.527233	0.282429
(-)-secoisolariciresinol	Hsped.08g02070.1	-0.776043	0.0696185
trans-Anethole	Hsped.08g00630.1	-0.871364	0.0237566
Sinapinic acid	Hsped.08g00630.1	-0.846445	0.0335585
Schizandrol B	Hsped.08g00630.1	-0.922674	0.00873778
Schisantherin E	Hsped.08g00630.1	-0.848707	0.0326029
Schisantherin A	Hsped.08g00630.1	-0.844799	0.034262
Sauchinone	Hsped.08g00630.1	-0.936992	0.00583002
O-p-Coumaroyl quinacyl quinic acid O-hexoside	Hsped.08g00630.1	-0.820401	0.0454869
N'-p-coumaroylspermine	Hsped.08g00630.1	-0.957811	0.00263237
Nordihydroguaiaretic acid	Hsped.08g00630.1	0.849678	0.0321965
Magnolol	Hsped.08g00630.1	0.788039	0.0626297
L-Phenylalanine	Hsped.08g00630.1	0.862949	0.0268873
Isoferulic Acid	Hsped.08g00630.1	-0.964452	0.00187304
Gomisin D	Hsped.08g00630.1	0.824593	0.0434532
Ferulaldehyde	Hsped.08g00630.1	-0.914698	0.0106043
Eleutheroside E	Hsped.08g00630.1	-0.850922	0.0316799
Eleutheroside B	Hsped.08g00630.1	-0.775884	0.0697135
Coniferin	Hsped.08g00630.1	0.924459	0.00834419
Columbianadin	Hsped.08g00630.1	-0.810262	0.0505853
Angeloyl-(+)-gomisin K3	Hsped.08g00630.1	-0.842096	0.0354318
4-p-Coumaroylquinic acid	Hsped.08g00630.1	-0.788749	0.0622266
4-Methoxycinnamic acid	Hsped.08g00630.1	0.462113	0.356172
3-O-p-coumaroyl shikimic acid O-hexoside	Hsped.08g00630.1	-0.854472	0.0302266
3-Methoxycinnamic acid	Hsped.08g00630.1	-0.885232	0.0190018
3-Coumaric acid	Hsped.08g00630.1	-0.894556	0.0160916
2-Hydroxycinnamic acid	Hsped.08g00630.1	0.846631	0.0334793
(-)-secoisolariciresinol	Hsped.08g00630.1	-0.96785	0.00153384
trans-Anethole	Hsped.07g24390.1	-0.640237	0.170862
Sinapinic acid	Hsped.07g24390.1	-0.471306	0.345386
Schizandrol B	Hsped.07g24390.1	-0.721059	0.10586
Schisantherin E	Hsped.07g24390.1	-0.595753	0.212094
Schisantherin A	Hsped.07g24390.1	-0.674517	0.141668
Sauchinone	Hsped.07g24390.1	-0.695278	0.125136
O-p-Coumaroyl quinacyl quinic acid O-hexoside	Hsped.07g24390.1	-0.374276	0.464801
N'-p-coumaroylspermine	Hsped.07g24390.1	-0.698339	0.122774
Nordihydroguaiaretic acid	Hsped.07g24390.1	0.673697	0.14234
Magnolol	Hsped.07g24390.1	0.499282	0.313308
L-Phenylalanine	Hsped.07g24390.1	0.83277	0.0396107
Isoferulic Acid	Hsped.07g24390.1	-0.705626	0.117229
Gomisin D	Hsped.07g24390.1	0.585255	0.222349
Ferulaldehyde	Hsped.07g24390.1	-0.771115	0.0725871
Eleutheroside E	Hsped.07g24390.1	-0.584286	0.223306
Eleutheroside B	Hsped.07g24390.1	-0.529645	0.279822
Coniferin	Hsped.07g24390.1	0.775415	0.0699938
Columbianadin	Hsped.07g24390.1	-0.66224	0.151857
Angeloyl-(+)-gomisin K3	Hsped.07g24390.1	-0.573735	0.233826
4-p-Coumaroylquinic acid	Hsped.07g24390.1	-0.228269	0.663544
4-Methoxycinnamic acid	Hsped.07g24390.1	0.00773033	0.988405
3-O-p-coumaroyl shikimic acid O-hexoside	Hsped.07g24390.1	-0.682289	0.135375
3-Methoxycinnamic acid	Hsped.07g24390.1	-0.575212	0.232342
3-Coumaric acid	Hsped.07g24390.1	-0.657567	0.155814
2-Hydroxycinnamic acid	Hsped.07g24390.1	0.772744	0.0715994
(-)-secoisolariciresinol	Hsped.07g24390.1	-0.808788	0.0513473
trans-Anethole	Hsped.07g22980.1	0.401539	0.430062
trans-Anethole	Hsped.07g22980.1	0.743142	0.0904908
Sinapinic acid	Hsped.07g22980.1	0.493373	0.319989
Sinapinic acid	Hsped.07g22980.1	0.725948	0.102365
Schizandrol B	Hsped.07g22980.1	0.823918	0.0437775
Schizandrol B	Hsped.07g22980.1	0.963039	0.00202397
Schisantherin E	Hsped.07g22980.1	0.403311	0.427835
Schisantherin E	Hsped.07g22980.1	0.714114	0.110914
Schisantherin A	Hsped.07g22980.1	0.429621	0.395218
Schisantherin A	Hsped.07g22980.1	0.747171	0.0878031
Sauchinone	Hsped.07g22980.1	0.503844	0.308186
Sauchinone	Hsped.07g22980.1	0.83426	0.0389283
O-p-Coumaroyl quinacyl quinic acid O-hexoside	Hsped.07g22980.1	0.547917	0.260371
O-p-Coumaroyl quinacyl quinic acid O-hexoside	Hsped.07g22980.1	0.674656	0.141554
N'-p-coumaroylspermine	Hsped.07g22980.1	0.549128	0.259101
N'-p-coumaroylspermine	Hsped.07g22980.1	0.86445	0.0263156
Nordihydroguaiaretic acid	Hsped.07g22980.1	-0.425602	0.400143
Nordihydroguaiaretic acid	Hsped.07g22980.1	-0.749318	0.0863856
Magnolol	Hsped.07g22980.1	-0.264511	0.612487
Magnolol	Hsped.07g22980.1	-0.622179	0.187156
L-Phenylalanine	Hsped.07g22980.1	-0.528872	0.280657
L-Phenylalanine	Hsped.07g22980.1	-0.806375	0.0526062
Isoferulic Acid	Hsped.07g22980.1	0.525945	0.283826
Isoferulic Acid	Hsped.07g22980.1	0.882338	0.0199521
Gomisin D	Hsped.07g22980.1	-0.269166	0.606001
Gomisin D	Hsped.07g22980.1	-0.693448	0.126558
Ferulaldehyde	Hsped.07g22980.1	0.500274	0.312192
Ferulaldehyde	Hsped.07g22980.1	0.834337	0.0388931
Eleutheroside E	Hsped.07g22980.1	0.375163	0.463657
Eleutheroside E	Hsped.07g22980.1	0.706784	0.116359
Eleutheroside B	Hsped.07g22980.1	0.280015	0.590955
Eleutheroside B	Hsped.07g22980.1	0.615399	0.193432
Coniferin	Hsped.07g22980.1	-0.510129	0.301182
Coniferin	Hsped.07g22980.1	-0.842657	0.0351878
Columbianadin	Hsped.07g22980.1	0.44297	0.379005
Columbianadin	Hsped.07g22980.1	0.69956	0.121837
Angeloyl-(+)-gomisin K3	Hsped.07g22980.1	0.387308	0.448087
Angeloyl-(+)-gomisin K3	Hsped.07g22980.1	0.696528	0.124169
4-p-Coumaroylquinic acid	Hsped.07g22980.1	0.532184	0.277086
4-p-Coumaroylquinic acid	Hsped.07g22980.1	0.675219	0.141095
4-Methoxycinnamic acid	Hsped.07g22980.1	0.150527	0.775915
4-Methoxycinnamic acid	Hsped.07g22980.1	-0.22191	0.672599
3-O-p-coumaroyl shikimic acid O-hexoside	Hsped.07g22980.1	0.423037	0.403297
3-O-p-coumaroyl shikimic acid O-hexoside	Hsped.07g22980.1	0.731506	0.0984555
3-Methoxycinnamic acid	Hsped.07g22980.1	0.379872	0.4576
3-Methoxycinnamic acid	Hsped.07g22980.1	0.745989	0.0885878
3-Coumaric acid	Hsped.07g22980.1	0.503593	0.308467
3-Coumaric acid	Hsped.07g22980.1	0.773019	0.0714337
2-Hydroxycinnamic acid	Hsped.07g22980.1	-0.516644	0.293986
2-Hydroxycinnamic acid	Hsped.07g22980.1	-0.753864	0.0834184
(-)-secoisolariciresinol	Hsped.07g22980.1	0.824611	0.0434443
(-)-secoisolariciresinol	Hsped.07g22980.1	0.968718	0.00145251
trans-Anethole	Hsped.07g22030.1	-0.639769	0.171276
Sinapinic acid	Hsped.07g22030.1	-0.851832	0.0313041
Schizandrol B	Hsped.07g22030.1	-0.787922	0.0626962
Schisantherin E	Hsped.07g22030.1	-0.678164	0.1387
Schisantherin A	Hsped.07g22030.1	-0.624196	0.185306
Sauchinone	Hsped.07g22030.1	-0.69087	0.128572
O-p-Coumaroyl quinacyl quinic acid O-hexoside	Hsped.07g22030.1	-0.896108	0.0156297
N'-p-coumaroylspermine	Hsped.07g22030.1	-0.731333	0.0985762
Nordihydroguaiaretic acid	Hsped.07g22030.1	0.625296	0.1843
Magnolol	Hsped.07g22030.1	0.620139	0.189035
L-Phenylalanine	Hsped.07g22030.1	0.524538	0.285354
Isoferulic Acid	Hsped.07g22030.1	-0.717099	0.108729
Gomisin D	Hsped.07g22030.1	0.577826	0.229724
Ferulaldehyde	Hsped.07g22030.1	-0.607626	0.200732
Eleutheroside E	Hsped.07g22030.1	-0.658732	0.154823
Eleutheroside B	Hsped.07g22030.1	-0.595184	0.212644
Coniferin	Hsped.07g22030.1	0.606707	0.201602
Columbianadin	Hsped.07g22030.1	-0.615097	0.193714
Angeloyl-(+)-gomisin K3	Hsped.07g22030.1	-0.674628	0.141578
4-p-Coumaroylquinic acid	Hsped.07g22030.1	-0.984155	0.000374621
4-Methoxycinnamic acid	Hsped.07g22030.1	0.480163	0.335108
3-O-p-coumaroyl shikimic acid O-hexoside	Hsped.07g22030.1	-0.582949	0.224628
3-Methoxycinnamic acid	Hsped.07g22030.1	-0.688614	0.130346
3-Coumaric acid	Hsped.07g22030.1	-0.68676	0.131812
2-Hydroxycinnamic acid	Hsped.07g22030.1	0.544079	0.264411
(-)-secoisolariciresinol	Hsped.07g22030.1	-0.770644	0.0728736
trans-Anethole	Hsped.07g21890.1	0.755631	0.0822777
Sinapinic acid	Hsped.07g21890.1	0.641112	0.170088
Schizandrol B	Hsped.07g21890.1	0.528244	0.281335
Schisantherin E	Hsped.07g21890.1	0.716578	0.109109
Schisantherin A	Hsped.07g21890.1	0.708485	0.115085
Sauchinone	Hsped.07g21890.1	0.766549	0.0753877
O-p-Coumaroyl quinacyl quinic acid O-hexoside	Hsped.07g21890.1	0.527322	0.282333
N'-p-coumaroylspermine	Hsped.07g21890.1	0.758773	0.0802674
Nordihydroguaiaretic acid	Hsped.07g21890.1	-0.718051	0.108036
Magnolol	Hsped.07g21890.1	-0.751599	0.0848909
L-Phenylalanine	Hsped.07g21890.1	-0.652182	0.160427
Isoferulic Acid	Hsped.07g21890.1	0.803975	0.0538726
Gomisin D	Hsped.07g21890.1	-0.827771	0.0419398
Ferulaldehyde	Hsped.07g21890.1	0.748566	0.0868811
Eleutheroside E	Hsped.07g21890.1	0.742739	0.0907618
Eleutheroside B	Hsped.07g21890.1	0.717705	0.108288
Coniferin	Hsped.07g21890.1	-0.751503	0.0849539
Columbianadin	Hsped.07g21890.1	0.628809	0.181102
Angeloyl-(+)-gomisin K3	Hsped.07g21890.1	0.715456	0.109929
4-p-Coumaroylquinic acid	Hsped.07g21890.1	0.538801	0.270007
4-Methoxycinnamic acid	Hsped.07g21890.1	-0.66669	0.148129
3-O-p-coumaroyl shikimic acid O-hexoside	Hsped.07g21890.1	0.706511	0.116564
3-Methoxycinnamic acid	Hsped.07g21890.1	0.797067	0.0575941
3-Coumaric acid	Hsped.07g21890.1	0.686334	0.132149
2-Hydroxycinnamic acid	Hsped.07g21890.1	-0.612082	0.196534
(-)-secoisolariciresinol	Hsped.07g21890.1	0.553333	0.25471
trans-Anethole	Hsped.07g20120.1	-0.964422	0.00187621
Sinapinic acid	Hsped.07g20120.1	-0.924805	0.00826889
Schizandrol B	Hsped.07g20120.1	-0.75027	0.0857601
Schisantherin E	Hsped.07g20120.1	-0.961766	0.00216479
Schisantherin A	Hsped.07g20120.1	-0.912013	0.0112721
Sauchinone	Hsped.07g20120.1	-0.976114	0.00084903
O-p-Coumaroyl quinacyl quinic acid O-hexoside	Hsped.07g20120.1	-0.944211	0.0045818
N'-p-coumaroylspermine	Hsped.07g20120.1	-0.977739	0.000737823
Nordihydroguaiaretic acid	Hsped.07g20120.1	0.917957	0.00982046
Magnolol	Hsped.07g20120.1	0.935134	0.00617501
L-Phenylalanine	Hsped.07g20120.1	0.896336	0.0155624
Isoferulic Acid	Hsped.07g20120.1	-0.95148	0.00347418
Gomisin D	Hsped.07g20120.1	0.900363	0.0143968
Ferulaldehyde	Hsped.07g20120.1	-0.941454	0.00504112
Eleutheroside E	Hsped.07g20120.1	-0.967765	0.00154192
Eleutheroside B	Hsped.07g20120.1	-0.932963	0.00659023
Coniferin	Hsped.07g20120.1	0.949486	0.00376302
Columbianadin	Hsped.07g20120.1	-0.92775	0.00764161
Angeloyl-(+)-gomisin K3	Hsped.07g20120.1	-0.969805	0.00135381
4-p-Coumaroylquinic acid	Hsped.07g20120.1	-0.815657	0.0478411
4-Methoxycinnamic acid	Hsped.07g20120.1	0.695767	0.124757
3-O-p-coumaroyl shikimic acid O-hexoside	Hsped.07g20120.1	-0.960399	0.00232133
3-Methoxycinnamic acid	Hsped.07g20120.1	-0.966504	0.00166415
3-Coumaric acid	Hsped.07g20120.1	-0.989209	0.000174028
2-Hydroxycinnamic acid	Hsped.07g20120.1	0.943911	0.00463069
(-)-secoisolariciresinol	Hsped.07g20120.1	-0.882839	0.019786
trans-Anethole	Hsped.07g19440.1	0.801547	0.0551674
Sinapinic acid	Hsped.07g19440.1	0.792385	0.0601817
Schizandrol B	Hsped.07g19440.1	0.521473	0.288694
Schisantherin E	Hsped.07g19440.1	0.828019	0.0418226
Schisantherin A	Hsped.07g19440.1	0.894287	0.0161721
Sauchinone	Hsped.07g19440.1	0.74668	0.0881285
O-p-Coumaroyl quinacyl quinic acid O-hexoside	Hsped.07g19440.1	0.493175	0.320213
N'-p-coumaroylspermine	Hsped.07g19440.1	0.731292	0.0986053
Nordihydroguaiaretic acid	Hsped.07g19440.1	-0.890573	0.0173061
Magnolol	Hsped.07g19440.1	-0.808164	0.0516719
L-Phenylalanine	Hsped.07g19440.1	-0.805009	0.0533253
Isoferulic Acid	Hsped.07g19440.1	0.775837	0.0697416
Gomisin D	Hsped.07g19440.1	-0.898928	0.014807
Ferulaldehyde	Hsped.07g19440.1	0.808157	0.0516754
Eleutheroside E	Hsped.07g19440.1	0.783485	0.0652432
Eleutheroside B	Hsped.07g19440.1	0.814511	0.0484183
Coniferin	Hsped.07g19440.1	-0.764643	0.076571
Columbianadin	Hsped.07g19440.1	0.845674	0.0338868
Angeloyl-(+)-gomisin K3	Hsped.07g19440.1	0.78781	0.0627599
4-p-Coumaroylquinic acid	Hsped.07g19440.1	0.499369	0.31321
4-Methoxycinnamic acid	Hsped.07g19440.1	-0.586848	0.220781
3-O-p-coumaroyl shikimic acid O-hexoside	Hsped.07g19440.1	0.730196	0.0993711
3-Methoxycinnamic acid	Hsped.07g19440.1	0.769064	0.0738393
3-Coumaric acid	Hsped.07g19440.1	0.681228	0.136228
2-Hydroxycinnamic acid	Hsped.07g19440.1	-0.690578	0.128801
(-)-secoisolariciresinol	Hsped.07g19440.1	0.568113	0.23951
trans-Anethole	Hsped.07g13640.1	0.919529	0.00945282
Sinapinic acid	Hsped.07g13640.1	0.90294	0.0136737
Schizandrol B	Hsped.07g13640.1	0.89264	0.0166704
Schisantherin E	Hsped.07g13640.1	0.909296	0.0119677
Schisantherin A	Hsped.07g13640.1	0.92202	0.00888423
Sauchinone	Hsped.07g13640.1	0.959184	0.00246489
O-p-Coumaroyl quinacyl quinic acid O-hexoside	Hsped.07g13640.1	0.805876	0.0528683
N'-p-coumaroylspermine	Hsped.07g13640.1	0.972937	0.00108871
Nordihydroguaiaretic acid	Hsped.07g13640.1	-0.924971	0.00823276
Magnolol	Hsped.07g13640.1	-0.854035	0.0304036
L-Phenylalanine	Hsped.07g13640.1	-0.910962	0.0115387
Isoferulic Acid	Hsped.07g13640.1	0.989398	0.000168014
Gomisin D	Hsped.07g13640.1	-0.905666	0.0129285
Ferulaldehyde	Hsped.07g13640.1	0.955169	0.00296965
Eleutheroside E	Hsped.07g13640.1	0.898982	0.0147916
Eleutheroside B	Hsped.07g13640.1	0.845349	0.0340258
Coniferin	Hsped.07g13640.1	-0.951677	0.00344621
Columbianadin	Hsped.07g13640.1	0.881623	0.0201903
Angeloyl-(+)-gomisin K3	Hsped.07g13640.1	0.893483	0.0164145
4-p-Coumaroylquinic acid	Hsped.07g13640.1	0.784602	0.0645977
4-Methoxycinnamic acid	Hsped.07g13640.1	-0.532502	0.276745
3-O-p-coumaroyl shikimic acid O-hexoside	Hsped.07g13640.1	0.886124	0.0187133
3-Methoxycinnamic acid	Hsped.07g13640.1	0.923427	0.0085707
3-Coumaric acid	Hsped.07g13640.1	0.908232	0.0122456
2-Hydroxycinnamic acid	Hsped.07g13640.1	-0.868744	0.0247116
(-)-secoisolariciresinol	Hsped.07g13640.1	0.940207	0.00525584
trans-Anethole	Hsped.07g12960.1	0.964621	0.00185537
Sinapinic acid	Hsped.07g12960.1	0.894559	0.0160907
Schizandrol B	Hsped.07g12960.1	0.735432	0.0957348
Schisantherin E	Hsped.07g12960.1	0.963366	0.0019885
Schisantherin A	Hsped.07g12960.1	0.990358	0.000138993
Sauchinone	Hsped.07g12960.1	0.954119	0.00310933
O-p-Coumaroyl quinacyl quinic acid O-hexoside	Hsped.07g12960.1	0.732676	0.0976415
N'-p-coumaroylspermine	Hsped.07g12960.1	0.94644	0.00422622
Nordihydroguaiaretic acid	Hsped.07g12960.1	-0.991579	0.000106061
Magnolol	Hsped.07g12960.1	-0.926079	0.00799443
L-Phenylalanine	Hsped.07g12960.1	-0.973402	0.00105177
Isoferulic Acid	Hsped.07g12960.1	0.960633	0.0022941
Gomisin D	Hsped.07g12960.1	-0.977443	0.000757496
Ferulaldehyde	Hsped.07g12960.1	0.985221	0.000326006
Eleutheroside E	Hsped.07g12960.1	0.944604	0.00451805
Eleutheroside B	Hsped.07g12960.1	0.933185	0.00654729
Coniferin	Hsped.07g12960.1	-0.96916	0.00141202
Columbianadin	Hsped.07g12960.1	0.967238	0.00159246
Angeloyl-(+)-gomisin K3	Hsped.07g12960.1	0.943286	0.00473352
4-p-Coumaroylquinic acid	Hsped.07g12960.1	0.646598	0.16527
4-Methoxycinnamic acid	Hsped.07g12960.1	-0.612782	0.195877
3-O-p-coumaroyl shikimic acid O-hexoside	Hsped.07g12960.1	0.936445	0.00593055
3-Methoxycinnamic acid	Hsped.07g12960.1	0.93759	0.00572094
3-Coumaric acid	Hsped.07g12960.1	0.91638	0.010196
2-Hydroxycinnamic acid	Hsped.07g12960.1	-0.924627	0.00830743
(-)-secoisolariciresinol	Hsped.07g12960.1	0.836352	0.0379799
trans-Anethole	Hsped.07g07770.1	-0.759783	0.0796253
Sinapinic acid	Hsped.07g07770.1	-0.79632	0.0580032
Schizandrol B	Hsped.07g07770.1	-0.964295	0.00188954
Schisantherin E	Hsped.07g07770.1	-0.751042	0.0852549
Schisantherin A	Hsped.07g07770.1	-0.760976	0.0788709
Sauchinone	Hsped.07g07770.1	-0.841736	0.0355893
O-p-Coumaroyl quinacyl quinic acid O-hexoside	Hsped.07g07770.1	-0.78993	0.0615591
N'-p-coumaroylspermine	Hsped.07g07770.1	-0.874743	0.0225515
Nordihydroguaiaretic acid	Hsped.07g07770.1	0.761921	0.078275
Magnolol	Hsped.07g07770.1	0.651627	0.160905
L-Phenylalanine	Hsped.07g07770.1	0.80358	0.0540821
Isoferulic Acid	Hsped.07g07770.1	-0.870445	0.0240895
Gomisin D	Hsped.07g07770.1	0.677818	0.13898
Ferulaldehyde	Hsped.07g07770.1	-0.826143	0.0427119
Eleutheroside E	Hsped.07g07770.1	-0.736551	0.0949656
Eleutheroside B	Hsped.07g07770.1	-0.65019	0.162148
Coniferin	Hsped.07g07770.1	0.833502	0.0392746
Columbianadin	Hsped.07g07770.1	-0.743279	0.0903987
Angeloyl-(+)-gomisin K3	Hsped.07g07770.1	-0.73778	0.0941241
4-p-Coumaroylquinic acid	Hsped.07g07770.1	-0.770353	0.073051
4-Methoxycinnamic acid	Hsped.07g07770.1	0.263215	0.614296
3-O-p-coumaroyl shikimic acid O-hexoside	Hsped.07g07770.1	-0.751925	0.0846785
3-Methoxycinnamic acid	Hsped.07g07770.1	-0.759411	0.0798617
3-Coumaric acid	Hsped.07g07770.1	-0.812907	0.0492313
2-Hydroxycinnamic acid	Hsped.07g07770.1	0.783239	0.0653856
(-)-secoisolariciresinol	Hsped.07g07770.1	-0.992273	8.9326e-05
trans-Anethole	Hsped.07g07670.1	0.769091	0.0738228
Sinapinic acid	Hsped.07g07670.1	0.552363	0.25572
Schizandrol B	Hsped.07g07670.1	0.316717	0.540809
Schisantherin E	Hsped.07g07670.1	0.708699	0.114925
Schisantherin A	Hsped.07g07670.1	0.586638	0.220987
Sauchinone	Hsped.07g07670.1	0.771925	0.072095
O-p-Coumaroyl quinacyl quinic acid O-hexoside	Hsped.07g07670.1	0.699963	0.121529
N'-p-coumaroylspermine	Hsped.07g07670.1	0.748884	0.0866712
Nordihydroguaiaretic acid	Hsped.07g07670.1	-0.605349	0.202891
Magnolol	Hsped.07g07670.1	-0.795575	0.0584132
L-Phenylalanine	Hsped.07g07670.1	-0.574247	0.233311
Isoferulic Acid	Hsped.07g07670.1	0.724677	0.103269
Gomisin D	Hsped.07g07670.1	-0.737548	0.0942827
Ferulaldehyde	Hsped.07g07670.1	0.688434	0.130487
Eleutheroside E	Hsped.07g07670.1	0.787525	0.0629224
Eleutheroside B	Hsped.07g07670.1	0.763589	0.0772285
Coniferin	Hsped.07g07670.1	-0.730436	0.0992035
Columbianadin	Hsped.07g07670.1	0.587963	0.219685
Angeloyl-(+)-gomisin K3	Hsped.07g07670.1	0.758798	0.0802513
4-p-Coumaroylquinic acid	Hsped.07g07670.1	0.52258	0.287485
4-Methoxycinnamic acid	Hsped.07g07670.1	-0.841648	0.0356277
3-O-p-coumaroyl shikimic acid O-hexoside	Hsped.07g07670.1	0.790506	0.0612345
3-Methoxycinnamic acid	Hsped.07g07670.1	0.823847	0.043812
3-Coumaric acid	Hsped.07g07670.1	0.788241	0.0625151
2-Hydroxycinnamic acid	Hsped.07g07670.1	-0.700728	0.120943
(-)-secoisolariciresinol	Hsped.07g07670.1	0.472363	0.344154
trans-Anethole	Hsped.07g06010.1	-0.585152	0.222451
trans-Anethole	Hsped.07g06010.1	-0.989005	0.000180663
Sinapinic acid	Hsped.07g06010.1	-0.815823	0.047758
Sinapinic acid	Hsped.07g06010.1	-0.904813	0.0131595
Schizandrol B	Hsped.07g06010.1	-0.742037	0.091234
Schizandrol B	Hsped.07g06010.1	-0.689105	0.129959
Schisantherin E	Hsped.07g06010.1	-0.625889	0.183758
Schisantherin E	Hsped.07g06010.1	-0.983433	0.000409444
Schisantherin A	Hsped.07g06010.1	-0.56349	0.244225
Schisantherin A	Hsped.07g06010.1	-0.945772	0.00433121
Sauchinone	Hsped.07g06010.1	-0.636182	0.174468
Sauchinone	Hsped.07g06010.1	-0.982277	0.000468349
O-p-Coumaroyl quinacyl quinic acid O-hexoside	Hsped.07g06010.1	-0.872354	0.0234004
O-p-Coumaroyl quinacyl quinic acid O-hexoside	Hsped.07g06010.1	-0.888911	0.0178258
N'-p-coumaroylspermine	Hsped.07g06010.1	-0.678256	0.138625
N'-p-coumaroylspermine	Hsped.07g06010.1	-0.973437	0.00104906
Nordihydroguaiaretic acid	Hsped.07g06010.1	0.565013	0.242668
Nordihydroguaiaretic acid	Hsped.07g06010.1	0.95136	0.00349117
Magnolol	Hsped.07g06010.1	0.576228	0.231323
Magnolol	Hsped.07g06010.1	0.964745	0.00184251
L-Phenylalanine	Hsped.07g06010.1	0.448326	0.372567
L-Phenylalanine	Hsped.07g06010.1	0.938802	0.0055032
Isoferulic Acid	Hsped.07g06010.1	-0.664979	0.149557
Isoferulic Acid	Hsped.07g06010.1	-0.949941	0.00369617
Gomisin D	Hsped.07g06010.1	0.528206	0.281376
Gomisin D	Hsped.07g06010.1	0.940086	0.00527701
Ferulaldehyde	Hsped.07g06010.1	-0.542321	0.26627
Ferulaldehyde	Hsped.07g06010.1	-0.968264	0.00149476
Eleutheroside E	Hsped.07g06010.1	-0.608925	0.199504
Eleutheroside E	Hsped.07g06010.1	-0.988322	0.000203755
Eleutheroside B	Hsped.07g06010.1	-0.546059	0.262324
Eleutheroside B	Hsped.07g06010.1	-0.969575	0.00137443
Coniferin	Hsped.07g06010.1	0.542207	0.26639
Coniferin	Hsped.07g06010.1	0.972121	0.00115502
Columbianadin	Hsped.07g06010.1	-0.551662	0.256451
Columbianadin	Hsped.07g06010.1	-0.963939	0.00192711
Angeloyl-(+)-gomisin K3	Hsped.07g06010.1	-0.624697	0.184847
Angeloyl-(+)-gomisin K3	Hsped.07g06010.1	-0.989115	0.000177067
4-p-Coumaroylquinic acid	Hsped.07g06010.1	-0.982017	0.000482192
4-p-Coumaroylquinic acid	Hsped.07g06010.1	-0.727472	0.101287
4-Methoxycinnamic acid	Hsped.07g06010.1	0.48151	0.333554
4-Methoxycinnamic acid	Hsped.07g06010.1	0.715512	0.109888
3-O-p-coumaroyl shikimic acid O-hexoside	Hsped.07g06010.1	-0.522659	0.287399
3-O-p-coumaroyl shikimic acid O-hexoside	Hsped.07g06010.1	-0.990135	0.000145506
3-Methoxycinnamic acid	Hsped.07g06010.1	-0.644115	0.167444
3-Methoxycinnamic acid	Hsped.07g06010.1	-0.976044	0.000853937
3-Coumaric acid	Hsped.07g06010.1	-0.632124	0.178106
3-Coumaric acid	Hsped.07g06010.1	-0.99497	3.78946e-05
2-Hydroxycinnamic acid	Hsped.07g06010.1	0.472579	0.343902
2-Hydroxycinnamic acid	Hsped.07g06010.1	0.977899	0.000727289
(-)-secoisolariciresinol	Hsped.07g06010.1	-0.710622	0.113493
(-)-secoisolariciresinol	Hsped.07g06010.1	-0.845044	0.0341569
trans-Anethole	Hsped.07g04550.1	-0.718837	0.107466
Sinapinic acid	Hsped.07g04550.1	-0.528115	0.281475
Schizandrol B	Hsped.07g04550.1	-0.73612	0.0952614
Schisantherin E	Hsped.07g04550.1	-0.666513	0.148276
Schisantherin A	Hsped.07g04550.1	-0.724813	0.103172
Sauchinone	Hsped.07g04550.1	-0.773299	0.0712649
O-p-Coumaroyl quinacyl quinic acid O-hexoside	Hsped.07g04550.1	-0.451775	0.368441
N'-p-coumaroylspermine	Hsped.07g04550.1	-0.773516	0.0711335
Nordihydroguaiaretic acid	Hsped.07g04550.1	0.726967	0.101643
Magnolol	Hsped.07g04550.1	0.589292	0.218382
L-Phenylalanine	Hsped.07g04550.1	0.86933	0.0244962
Isoferulic Acid	Hsped.07g04550.1	-0.780627	0.066908
Gomisin D	Hsped.07g04550.1	0.667879	0.14714
Ferulaldehyde	Hsped.07g04550.1	-0.832085	0.0399259
Eleutheroside E	Hsped.07g04550.1	-0.667802	0.147204
Eleutheroside B	Hsped.07g04550.1	-0.611072	0.197482
Coniferin	Hsped.07g04550.1	0.842111	0.0354255
Columbianadin	Hsped.07g04550.1	-0.707673	0.115692
Angeloyl-(+)-gomisin K3	Hsped.07g04550.1	-0.652291	0.160333
4-p-Coumaroylquinic acid	Hsped.07g04550.1	-0.298006	0.566223
4-Methoxycinnamic acid	Hsped.07g04550.1	0.134535	0.799415
3-O-p-coumaroyl shikimic acid O-hexoside	Hsped.07g04550.1	-0.758219	0.0806203
3-Methoxycinnamic acid	Hsped.07g04550.1	-0.668523	0.146605
3-Coumaric acid	Hsped.07g04550.1	-0.734427	0.0964285
2-Hydroxycinnamic acid	Hsped.07g04550.1	0.826165	0.0427013
(-)-secoisolariciresinol	Hsped.07g04550.1	-0.834734	0.0387121
trans-Anethole	Hsped.07g04420.1	-0.826563	0.0425119
Sinapinic acid	Hsped.07g04420.1	-0.909991	0.0117879
Schizandrol B	Hsped.07g04420.1	-0.920492	0.00923096
Schisantherin E	Hsped.07g04420.1	-0.840206	0.0362611
Schisantherin A	Hsped.07g04420.1	-0.82805	0.0418083
Sauchinone	Hsped.07g04420.1	-0.879611	0.0208678
O-p-Coumaroyl quinacyl quinic acid O-hexoside	Hsped.07g04420.1	-0.898954	0.0147995
N'-p-coumaroylspermine	Hsped.07g04420.1	-0.908238	0.0122441
Nordihydroguaiaretic acid	Hsped.07g04420.1	0.828641	0.0415298
Magnolol	Hsped.07g04420.1	0.757408	0.0811382
L-Phenylalanine	Hsped.07g04420.1	0.814103	0.0486244
Isoferulic Acid	Hsped.07g04420.1	-0.896154	0.015616
Gomisin D	Hsped.07g04420.1	0.753959	0.083357
Ferulaldehyde	Hsped.07g04420.1	-0.849411	0.0323082
Eleutheroside E	Hsped.07g04420.1	-0.819488	0.0459358
Eleutheroside B	Hsped.07g04420.1	-0.75381	0.0834537
Coniferin	Hsped.07g04420.1	0.84906	0.0324547
Columbianadin	Hsped.07g04420.1	-0.822768	0.0443332
Angeloyl-(+)-gomisin K3	Hsped.07g04420.1	-0.82893	0.0413944
4-p-Coumaroylquinic acid	Hsped.07g04420.1	-0.883383	0.0196064
4-Methoxycinnamic acid	Hsped.07g04420.1	0.435309	0.388281
3-O-p-coumaroyl shikimic acid O-hexoside	Hsped.07g04420.1	-0.801872	0.0549935
3-Methoxycinnamic acid	Hsped.07g04420.1	-0.831774	0.0400698
3-Coumaric acid	Hsped.07g04420.1	-0.867081	0.0253269
2-Hydroxycinnamic acid	Hsped.07g04420.1	0.80987	0.0507876
(-)-secoisolariciresinol	Hsped.07g04420.1	-0.964151	0.00190472
trans-Anethole	Hsped.07g00430.1	-0.645826	0.165945
Sinapinic acid	Hsped.07g00430.1	-0.861425	0.027474
Schizandrol B	Hsped.07g00430.1	-0.786491	0.0635128
Schisantherin E	Hsped.07g00430.1	-0.686938	0.13167
Schisantherin A	Hsped.07g00430.1	-0.635835	0.174777
Sauchinone	Hsped.07g00430.1	-0.693298	0.126674
O-p-Coumaroyl quinacyl quinic acid O-hexoside	Hsped.07g00430.1	-0.896276	0.0155799
N'-p-coumaroylspermine	Hsped.07g00430.1	-0.733063	0.0973726
Nordihydroguaiaretic acid	Hsped.07g00430.1	0.636452	0.174226
Magnolol	Hsped.07g00430.1	0.627776	0.18204
L-Phenylalanine	Hsped.07g00430.1	0.533205	0.27599
Isoferulic Acid	Hsped.07g00430.1	-0.719264	0.107156
Gomisin D	Hsped.07g00430.1	0.58648	0.221142
Ferulaldehyde	Hsped.07g00430.1	-0.613286	0.195406
Eleutheroside E	Hsped.07g00430.1	-0.664746	0.149753
Eleutheroside B	Hsped.07g00430.1	-0.604184	0.203999
Coniferin	Hsped.07g00430.1	0.610235	0.19827
Columbianadin	Hsped.07g00430.1	-0.627439	0.182346
Angeloyl-(+)-gomisin K3	Hsped.07g00430.1	-0.68179	0.135776
4-p-Coumaroylquinic acid	Hsped.07g00430.1	-0.984396	0.000363307
4-Methoxycinnamic acid	Hsped.07g00430.1	0.484249	0.330404
3-O-p-coumaroyl shikimic acid O-hexoside	Hsped.07g00430.1	-0.587352	0.220285
3-Methoxycinnamic acid	Hsped.07g00430.1	-0.691967	0.127713
3-Coumaric acid	Hsped.07g00430.1	-0.689289	0.129813
2-Hydroxycinnamic acid	Hsped.07g00430.1	0.549343	0.258875
(-)-secoisolariciresinol	Hsped.07g00430.1	-0.770415	0.0730133
trans-Anethole	Hsped.07g00250.1	-0.923342	0.00858953
Sinapinic acid	Hsped.07g00250.1	-0.941584	0.00501895
Schizandrol B	Hsped.07g00250.1	-0.828544	0.0415758
Schisantherin E	Hsped.07g00250.1	-0.932222	0.00673506
Schisantherin A	Hsped.07g00250.1	-0.900979	0.0142224
Sauchinone	Hsped.07g00250.1	-0.947586	0.00404891
O-p-Coumaroyl quinacyl quinic acid O-hexoside	Hsped.07g00250.1	-0.939898	0.00530975
N'-p-coumaroylspermine	Hsped.07g00250.1	-0.959835	0.00238742
Nordihydroguaiaretic acid	Hsped.07g00250.1	0.903897	0.0134099
Magnolol	Hsped.07g00250.1	0.878095	0.0213856
L-Phenylalanine	Hsped.07g00250.1	0.884305	0.0193037
Isoferulic Acid	Hsped.07g00250.1	-0.937585	0.00572196
Gomisin D	Hsped.07g00250.1	0.85423	0.0303247
Ferulaldehyde	Hsped.07g00250.1	-0.91901	0.00957355
Eleutheroside E	Hsped.07g00250.1	-0.922597	0.00875505
Eleutheroside B	Hsped.07g00250.1	-0.878472	0.0212563
Coniferin	Hsped.07g00250.1	0.920866	0.0091456
Columbianadin	Hsped.07g00250.1	-0.91227	0.0112071
Angeloyl-(+)-gomisin K3	Hsped.07g00250.1	-0.930262	0.00712545
4-p-Coumaroylquinic acid	Hsped.07g00250.1	-0.852961	0.0308411
4-Methoxycinnamic acid	Hsped.07g00250.1	0.592227	0.215516
3-O-p-coumaroyl shikimic acid O-hexoside	Hsped.07g00250.1	-0.910347	0.0116962
3-Methoxycinnamic acid	Hsped.07g00250.1	-0.921327	0.00904062
3-Coumaric acid	Hsped.07g00250.1	-0.953315	0.00321831
2-Hydroxycinnamic acid	Hsped.07g00250.1	0.908499	0.0121755
(-)-secoisolariciresinol	Hsped.07g00250.1	-0.929742	0.00723085
trans-Anethole	Hsped.06g19760.1	-0.97351	0.00104331
Sinapinic acid	Hsped.06g19760.1	-0.909539	0.0119048
Schizandrol B	Hsped.06g19760.1	-0.805954	0.0528276
Schisantherin E	Hsped.06g19760.1	-0.961961	0.00214289
Schisantherin A	Hsped.06g19760.1	-0.942185	0.00491718
Sauchinone	Hsped.06g19760.1	-0.993887	5.59379e-05
O-p-Coumaroyl quinacyl quinic acid O-hexoside	Hsped.06g19760.1	-0.878582	0.0212184
N'-p-coumaroylspermine	Hsped.06g19760.1	-0.996139	2.23336e-05
Nordihydroguaiaretic acid	Hsped.06g19760.1	0.947118	0.00412089
Magnolol	Hsped.06g19760.1	0.922863	0.00869558
L-Phenylalanine	Hsped.06g19760.1	0.947455	0.0040689
Isoferulic Acid	Hsped.06g19760.1	-0.985044	0.000333859
Gomisin D	Hsped.06g19760.1	0.925796	0.00805504
Ferulaldehyde	Hsped.06g19760.1	-0.98157	0.000506381
Eleutheroside E	Hsped.06g19760.1	-0.963258	0.00200017
Eleutheroside B	Hsped.06g19760.1	-0.923056	0.00865272
Coniferin	Hsped.06g19760.1	0.986151	0.000286384
Columbianadin	Hsped.06g19760.1	-0.939791	0.00532854
Angeloyl-(+)-gomisin K3	Hsped.06g19760.1	-0.960835	0.00227078
4-p-Coumaroylquinic acid	Hsped.06g19760.1	-0.762852	0.0776904
4-Methoxycinnamic acid	Hsped.06g19760.1	0.624054	0.185436
3-O-p-coumaroyl shikimic acid O-hexoside	Hsped.06g19760.1	-0.967446	0.00157243
3-Methoxycinnamic acid	Hsped.06g19760.1	-0.966838	0.0016313
3-Coumaric acid	Hsped.06g19760.1	-0.983752	0.000393856
2-Hydroxycinnamic acid	Hsped.06g19760.1	0.960231	0.00234097
(-)-secoisolariciresinol	Hsped.06g19760.1	-0.922905	0.00868638
trans-Anethole	Hsped.06g19360.1	0.98842	0.000200365
Sinapinic acid	Hsped.06g19360.1	0.909351	0.0119534
Schizandrol B	Hsped.06g19360.1	0.585789	0.221823
Schisantherin E	Hsped.06g19360.1	0.989752	0.000157004
Schisantherin A	Hsped.06g19360.1	0.942911	0.00479567
Sauchinone	Hsped.06g19360.1	0.957545	0.00266533
O-p-Coumaroyl quinacyl quinic acid O-hexoside	Hsped.06g19360.1	0.868763	0.0247046
N'-p-coumaroylspermine	Hsped.06g19360.1	0.94114	0.00509481
Nordihydroguaiaretic acid	Hsped.06g19360.1	-0.949216	0.00380303
Magnolol	Hsped.06g19360.1	-0.998585	3.00301e-06
L-Phenylalanine	Hsped.06g19360.1	-0.892913	0.0165874
Isoferulic Acid	Hsped.06g19360.1	0.923939	0.008458
Gomisin D	Hsped.06g19360.1	-0.971512	0.00120576
Ferulaldehyde	Hsped.06g19360.1	0.938272	0.00559787
Eleutheroside E	Hsped.06g19360.1	0.996269	2.08491e-05
Eleutheroside B	Hsped.06g19360.1	0.997256	1.12818e-05
Coniferin	Hsped.06g19360.1	-0.936628	0.00589675
Columbianadin	Hsped.06g19360.1	0.954979	0.00299475
Angeloyl-(+)-gomisin K3	Hsped.06g19360.1	0.996712	1.62027e-05
4-p-Coumaroylquinic acid	Hsped.06g19360.1	0.724079	0.103695
4-Methoxycinnamic acid	Hsped.06g19360.1	-0.831619	0.0401413
3-O-p-coumaroyl shikimic acid O-hexoside	Hsped.06g19360.1	0.973352	0.00105567
3-Methoxycinnamic acid	Hsped.06g19360.1	0.984553	0.000356079
3-Coumaric acid	Hsped.06g19360.1	0.96738	0.00157878
2-Hydroxycinnamic acid	Hsped.06g19360.1	-0.931187	0.00693995
(-)-secoisolariciresinol	Hsped.06g19360.1	0.740389	0.0923483
trans-Anethole	Hsped.06g18730.1	0.994667	4.25895e-05
Sinapinic acid	Hsped.06g18730.1	0.923354	0.00858684
Schizandrol B	Hsped.06g18730.1	0.737946	0.0940107
Schisantherin E	Hsped.06g18730.1	0.986476	0.000273121
Schisantherin A	Hsped.06g18730.1	0.959272	0.00245436
Sauchinone	Hsped.06g18730.1	0.996547	1.78642e-05
O-p-Coumaroyl quinacyl quinic acid O-hexoside	Hsped.06g18730.1	0.877234	0.0216822
N'-p-coumaroylspermine	Hsped.06g18730.1	0.991877	9.87149e-05
Nordihydroguaiaretic acid	Hsped.06g18730.1	-0.964928	0.00182355
Magnolol	Hsped.06g18730.1	-0.967076	0.00160813
L-Phenylalanine	Hsped.06g18730.1	-0.93925	0.00542383
Isoferulic Acid	Hsped.06g18730.1	0.983173	0.000422363
Gomisin D	Hsped.06g18730.1	-0.966384	0.00167607
Ferulaldehyde	Hsped.06g18730.1	0.982151	0.000475051
Eleutheroside E	Hsped.06g18730.1	0.989994	0.000149679
Eleutheroside B	Hsped.06g18730.1	0.964499	0.0018681
Coniferin	Hsped.06g18730.1	-0.983588	0.00040182
Columbianadin	Hsped.06g18730.1	0.95556	0.00291848
Angeloyl-(+)-gomisin K3	Hsped.06g18730.1	0.98713	0.000247379
4-p-Coumaroylquinic acid	Hsped.06g18730.1	0.75998	0.0795006
4-Methoxycinnamic acid	Hsped.06g18730.1	-0.718102	0.107999
3-O-p-coumaroyl shikimic acid O-hexoside	Hsped.06g18730.1	0.980703	0.000554969
3-Methoxycinnamic acid	Hsped.06g18730.1	0.991659	0.000104057
3-Coumaric acid	Hsped.06g18730.1	0.987015	0.000251822
2-Hydroxycinnamic acid	Hsped.06g18730.1	-0.95486	0.0030104
(-)-secoisolariciresinol	Hsped.06g18730.1	0.863378	0.0267233
trans-Anethole	Hsped.06g18170.1	-0.955592	0.00291437
Sinapinic acid	Hsped.06g18170.1	-0.90019	0.0144458
Schizandrol B	Hsped.06g18170.1	-0.842034	0.0354591
Schisantherin E	Hsped.06g18170.1	-0.944618	0.00451587
Schisantherin A	Hsped.06g18170.1	-0.938061	0.00563578
Sauchinone	Hsped.06g18170.1	-0.983317	0.000415146
O-p-Coumaroyl quinacyl quinic acid O-hexoside	Hsped.06g18170.1	-0.856129	0.0295593
N'-p-coumaroylspermine	Hsped.06g18170.1	-0.989093	0.000177809
Nordihydroguaiaretic acid	Hsped.06g18170.1	0.941737	0.00499304
Magnolol	Hsped.06g18170.1	0.891817	0.0169223
L-Phenylalanine	Hsped.06g18170.1	0.954645	0.00303893
Isoferulic Acid	Hsped.06g18170.1	-0.98093	0.000542016
Gomisin D	Hsped.06g18170.1	0.905429	0.0129927
Ferulaldehyde	Hsped.06g18170.1	-0.979377	0.00063355
Eleutheroside E	Hsped.06g18170.1	-0.940178	0.00526092
Eleutheroside B	Hsped.06g18170.1	-0.894851	0.0160031
Coniferin	Hsped.06g18170.1	0.982104	0.000477547
Columbianadin	Hsped.06g18170.1	-0.932704	0.00664068
Angeloyl-(+)-gomisin K3	Hsped.06g18170.1	-0.938641	0.00553196
4-p-Coumaroylquinic acid	Hsped.06g18170.1	-0.74989	0.0860096
4-Methoxycinnamic acid	Hsped.06g18170.1	0.55757	0.250315
3-O-p-coumaroyl shikimic acid O-hexoside	Hsped.06g18170.1	-0.949903	0.00370164
3-Methoxycinnamic acid	Hsped.06g18170.1	-0.943394	0.0047157
3-Coumaric acid	Hsped.06g18170.1	-0.967787	0.00153983
2-Hydroxycinnamic acid	Hsped.06g18170.1	0.954119	0.00310926
(-)-secoisolariciresinol	Hsped.06g18170.1	-0.948479	0.00391329
trans-Anethole	Hsped.06g18130.1	-0.571986	0.235589
Sinapinic acid	Hsped.06g18130.1	-0.310851	0.548742
Schizandrol B	Hsped.06g18130.1	-0.599323	0.20865
Schisantherin E	Hsped.06g18130.1	-0.492642	0.320818
Schisantherin A	Hsped.06g18130.1	-0.548183	0.260091
Sauchinone	Hsped.06g18130.1	-0.638614	0.172301
O-p-Coumaroyl quinacyl quinic acid O-hexoside	Hsped.06g18130.1	-0.267471	0.608361
N'-p-coumaroylspermine	Hsped.06g18130.1	-0.634409	0.176053
Nordihydroguaiaretic acid	Hsped.06g18130.1	0.553405	0.254635
Magnolol	Hsped.06g18130.1	0.437253	0.38592
L-Phenylalanine	Hsped.06g18130.1	0.726154	0.10222
Isoferulic Acid	Hsped.06g18130.1	-0.647994	0.164054
Gomisin D	Hsped.06g18130.1	0.528651	0.280895
Ferulaldehyde	Hsped.06g18130.1	-0.695969	0.124601
Eleutheroside E	Hsped.06g18130.1	-0.51556	0.295179
Eleutheroside B	Hsped.06g18130.1	-0.453069	0.366897
Coniferin	Hsped.06g18130.1	0.718275	0.107873
Columbianadin	Hsped.06g18130.1	-0.519778	0.290547
Angeloyl-(+)-gomisin K3	Hsped.06g18130.1	-0.48751	0.326668
4-p-Coumaroylquinic acid	Hsped.06g18130.1	-0.105555	0.842256
4-Methoxycinnamic acid	Hsped.06g18130.1	0.0336144	0.949597
3-O-p-coumaroyl shikimic acid O-hexoside	Hsped.06g18130.1	-0.627717	0.182094
3-Methoxycinnamic acid	Hsped.06g18130.1	-0.531266	0.278074
3-Coumaric acid	Hsped.06g18130.1	-0.590899	0.216811
2-Hydroxycinnamic acid	Hsped.06g18130.1	0.691107	0.128386
(-)-secoisolariciresinol	Hsped.06g18130.1	-0.687926	0.130889
trans-Anethole	Hsped.06g17520.1	0.963635	0.00195952
Sinapinic acid	Hsped.06g17520.1	0.812186	0.0495988
Schizandrol B	Hsped.06g17520.1	0.482037	0.332948
Schisantherin E	Hsped.06g17520.1	0.948236	0.00394986
Schisantherin A	Hsped.06g17520.1	0.879011	0.0210718
Sauchinone	Hsped.06g17520.1	0.929932	0.00719232
O-p-Coumaroyl quinacyl quinic acid O-hexoside	Hsped.06g17520.1	0.836534	0.0378975
N'-p-coumaroylspermine	Hsped.06g17520.1	0.904379	0.0132778
Nordihydroguaiaretic acid	Hsped.06g17520.1	-0.888303	0.0180175
Magnolol	Hsped.06g17520.1	-0.975325	0.000905794
L-Phenylalanine	Hsped.06g17520.1	-0.864276	0.0263814
Isoferulic Acid	Hsped.06g17520.1	0.871069	0.023863
Gomisin D	Hsped.06g17520.1	-0.922867	0.0086949
Ferulaldehyde	Hsped.06g17520.1	0.904966	0.0131182
Eleutheroside E	Hsped.06g17520.1	0.974092	0.000998175
Eleutheroside B	Hsped.06g17520.1	0.977661	0.00074299
Coniferin	Hsped.06g17520.1	-0.916228	0.0102327
Columbianadin	Hsped.06g17520.1	0.911393	0.0114289
Angeloyl-(+)-gomisin K3	Hsped.06g17520.1	0.9698	0.00135427
4-p-Coumaroylquinic acid	Hsped.06g17520.1	0.619039	0.190052
4-Methoxycinnamic acid	Hsped.06g17520.1	-0.834336	0.0388936
3-O-p-coumaroyl shikimic acid O-hexoside	Hsped.06g17520.1	0.978023	0.000719188
3-Methoxycinnamic acid	Hsped.06g17520.1	0.956337	0.00281809
3-Coumaric acid	Hsped.06g17520.1	0.962672	0.00206401
2-Hydroxycinnamic acid	Hsped.06g17520.1	-0.944278	0.00457091
(-)-secoisolariciresinol	Hsped.06g17520.1	0.680522	0.136795
trans-Anethole	Hsped.06g16410.1	-0.809675	0.0508885
Sinapinic acid	Hsped.06g16410.1	-0.827147	0.042235
Schizandrol B	Hsped.06g16410.1	-0.966477	0.00166684
Schisantherin E	Hsped.06g16410.1	-0.795426	0.0584949
Schisantherin A	Hsped.06g16410.1	-0.805592	0.0530182
Sauchinone	Hsped.06g16410.1	-0.886851	0.0184799
O-p-Coumaroyl quinacyl quinic acid O-hexoside	Hsped.06g16410.1	-0.796913	0.0576783
N'-p-coumaroylspermine	Hsped.06g16410.1	-0.9162	0.0102394
Nordihydroguaiaretic acid	Hsped.06g16410.1	0.807885	0.0518169
Magnolol	Hsped.06g16410.1	0.71023	0.113784
L-Phenylalanine	Hsped.06g16410.1	0.833273	0.0393796
Isoferulic Acid	Hsped.06g16410.1	-0.921995	0.00888989
Gomisin D	Hsped.06g16410.1	0.750382	0.0856867
Ferulaldehyde	Hsped.06g16410.1	-0.870491	0.0240726
Eleutheroside E	Hsped.06g16410.1	-0.785746	0.0639397
Eleutheroside B	Hsped.06g16410.1	-0.702626	0.119499
Coniferin	Hsped.06g16410.1	0.876941	0.0217834
Columbianadin	Hsped.06g16410.1	-0.773395	0.0712066
Angeloyl-(+)-gomisin K3	Hsped.06g16410.1	-0.782089	0.0660542
4-p-Coumaroylquinic acid	Hsped.06g16410.1	-0.788239	0.0625163
4-Methoxycinnamic acid	Hsped.06g16410.1	0.343178	0.505441
3-O-p-coumaroyl shikimic acid O-hexoside	Hsped.06g16410.1	-0.792201	0.0602841
3-Methoxycinnamic acid	Hsped.06g16410.1	-0.816984	0.0471772
3-Coumaric acid	Hsped.06g16410.1	-0.84427	0.0344894
2-Hydroxycinnamic acid	Hsped.06g16410.1	0.803897	0.0539138
(-)-secoisolariciresinol	Hsped.06g16410.1	-0.990822	0.00012598
trans-Anethole	Hsped.06g16110.1	0.685373	0.132913
Sinapinic acid	Hsped.06g16110.1	0.723355	0.104212
Schizandrol B	Hsped.06g16110.1	0.980829	0.000547789
Schisantherin E	Hsped.06g16110.1	0.664182	0.150225
Schisantherin A	Hsped.06g16110.1	0.689303	0.129802
Sauchinone	Hsped.06g16110.1	0.78726	0.0630736
O-p-Coumaroyl quinacyl quinic acid O-hexoside	Hsped.06g16110.1	0.69082	0.128611
N'-p-coumaroylspermine	Hsped.06g16110.1	0.826555	0.0425159
Nordihydroguaiaretic acid	Hsped.06g16110.1	-0.691053	0.128428
Magnolol	Hsped.06g16110.1	-0.567739	0.239891
L-Phenylalanine	Hsped.06g16110.1	-0.728449	0.100598
Isoferulic Acid	Hsped.06g16110.1	0.844862	0.0342347
Gomisin D	Hsped.06g16110.1	-0.631779	0.178417
Ferulaldehyde	Hsped.06g16110.1	0.770304	0.073081
Eleutheroside E	Hsped.06g16110.1	0.654275	0.158627
Eleutheroside B	Hsped.06g16110.1	0.554113	0.253898
Coniferin	Hsped.06g16110.1	-0.778879	0.0679357
Columbianadin	Hsped.06g16110.1	0.637423	0.17336
Angeloyl-(+)-gomisin K3	Hsped.06g16110.1	0.646579	0.165287
4-p-Coumaroylquinic acid	Hsped.06g16110.1	0.736464	0.0950251
4-Methoxycinnamic acid	Hsped.06g16110.1	-0.196244	0.709413
3-O-p-coumaroyl shikimic acid O-hexoside	Hsped.06g16110.1	0.662929	0.151277
3-Methoxycinnamic acid	Hsped.06g16110.1	0.702405	0.119666
3-Coumaric acid	Hsped.06g16110.1	0.724564	0.103349
2-Hydroxycinnamic acid	Hsped.06g16110.1	-0.677204	0.139479
(-)-secoisolariciresinol	Hsped.06g16110.1	0.956175	0.00283887
trans-Anethole	Hsped.06g15840.1	0.75598	0.0820534
Sinapinic acid	Hsped.06g15840.1	0.5231	0.286919
Schizandrol B	Hsped.06g15840.1	0.342443	0.506415
Schisantherin E	Hsped.06g15840.1	0.687354	0.131341
Schisantherin A	Hsped.06g15840.1	0.571784	0.235793
Sauchinone	Hsped.06g15840.1	0.769962	0.0732896
O-p-Coumaroyl quinacyl quinic acid O-hexoside	Hsped.06g15840.1	0.673887	0.142183
N'-p-coumaroylspermine	Hsped.06g15840.1	0.748814	0.0867175
Nordihydroguaiaretic acid	Hsped.06g15840.1	-0.590793	0.216914
Magnolol	Hsped.06g15840.1	-0.768482	0.0741962
L-Phenylalanine	Hsped.06g15840.1	-0.578404	0.229147
Isoferulic Acid	Hsped.06g15840.1	0.727316	0.101397
Gomisin D	Hsped.06g15840.1	-0.720544	0.106231
Ferulaldehyde	Hsped.06g15840.1	0.690076	0.129195
Eleutheroside E	Hsped.06g15840.1	0.76892	0.0739271
Eleutheroside B	Hsped.06g15840.1	0.736579	0.0949467
Coniferin	Hsped.06g15840.1	-0.735195	0.0958979
Columbianadin	Hsped.06g15840.1	0.568178	0.239444
Angeloyl-(+)-gomisin K3	Hsped.06g15840.1	0.737082	0.0946013
4-p-Coumaroylquinic acid	Hsped.06g15840.1	0.495524	0.31755
4-Methoxycinnamic acid	Hsped.06g15840.1	-0.790422	0.0612817
3-O-p-coumaroyl shikimic acid O-hexoside	Hsped.06g15840.1	0.782826	0.0656253
3-Methoxycinnamic acid	Hsped.06g15840.1	0.809962	0.0507403
3-Coumaric acid	Hsped.06g15840.1	0.780158	0.0671832
2-Hydroxycinnamic acid	Hsped.06g15840.1	-0.700028	0.121479
(-)-secoisolariciresinol	Hsped.06g15840.1	0.492755	0.32069
trans-Anethole	Hsped.06g14330.1	-0.989919	0.000151921
Sinapinic acid	Hsped.06g14330.1	-0.902773	0.0137202
Schizandrol B	Hsped.06g14330.1	-0.687368	0.13133
Schisantherin E	Hsped.06g14330.1	-0.983057	0.000428189
Schisantherin A	Hsped.06g14330.1	-0.943916	0.00462991
Sauchinone	Hsped.06g14330.1	-0.98378	0.000392519
O-p-Coumaroyl quinacyl quinic acid O-hexoside	Hsped.06g14330.1	-0.889408	0.0176697
N'-p-coumaroylspermine	Hsped.06g14330.1	-0.974766	0.000947091
Nordihydroguaiaretic acid	Hsped.06g14330.1	0.949792	0.00371804
Magnolol	Hsped.06g14330.1	0.966125	0.00170179
L-Phenylalanine	Hsped.06g14330.1	0.936915	0.00584397
Isoferulic Acid	Hsped.06g14330.1	-0.951484	0.00347354
Gomisin D	Hsped.06g14330.1	0.941381	0.00505365
Ferulaldehyde	Hsped.06g14330.1	-0.968398	0.00148223
Eleutheroside E	Hsped.06g14330.1	-0.989408	0.000167684
Eleutheroside B	Hsped.06g14330.1	-0.970119	0.00132597
Coniferin	Hsped.06g14330.1	0.973024	0.00108177
Columbianadin	Hsped.06g14330.1	-0.961306	0.00221689
Angeloyl-(+)-gomisin K3	Hsped.06g14330.1	-0.989508	0.000164553
4-p-Coumaroylquinic acid	Hsped.06g14330.1	-0.727748	0.101092
4-Methoxycinnamic acid	Hsped.06g14330.1	0.720694	0.106123
3-O-p-coumaroyl shikimic acid O-hexoside	Hsped.06g14330.1	-0.991234	0.000114926
3-Methoxycinnamic acid	Hsped.06g14330.1	-0.978392	0.000695303
3-Coumaric acid	Hsped.06g14330.1	-0.996028	2.36358e-05
2-Hydroxycinnamic acid	Hsped.06g14330.1	0.977317	0.000765918
(-)-secoisolariciresinol	Hsped.06g14330.1	-0.843357	0.0348838
trans-Anethole	Hsped.06g12960.1	0.870467	0.0240816
Sinapinic acid	Hsped.06g12960.1	0.810207	0.0506135
Schizandrol B	Hsped.06g12960.1	0.914521	0.0106477
Schisantherin E	Hsped.06g12960.1	0.845345	0.0340278
Schisantherin A	Hsped.06g12960.1	0.869693	0.0243635
Sauchinone	Hsped.06g12960.1	0.929345	0.00731186
O-p-Coumaroyl quinacyl quinic acid O-hexoside	Hsped.06g12960.1	0.742087	0.0912008
N'-p-coumaroylspermine	Hsped.06g12960.1	0.944794	0.00448741
Nordihydroguaiaretic acid	Hsped.06g12960.1	-0.87246	0.0233622
Magnolol	Hsped.06g12960.1	-0.770809	0.072773
L-Phenylalanine	Hsped.06g12960.1	-0.919643	0.00942653
Isoferulic Acid	Hsped.06g12960.1	0.954113	0.0031101
Gomisin D	Hsped.06g12960.1	-0.826672	0.0424601
Ferulaldehyde	Hsped.06g12960.1	0.938934	0.00547979
Eleutheroside E	Hsped.06g12960.1	0.838988	0.0368001
Eleutheroside B	Hsped.06g12960.1	0.771542	0.0723277
Coniferin	Hsped.06g12960.1	-0.943426	0.00471045
Columbianadin	Hsped.06g12960.1	0.838913	0.0368336
Angeloyl-(+)-gomisin K3	Hsped.06g12960.1	0.830913	0.0404686
4-p-Coumaroylquinic acid	Hsped.06g12960.1	0.679703	0.137455
4-Methoxycinnamic acid	Hsped.06g12960.1	-0.377572	0.460556
3-O-p-coumaroyl shikimic acid O-hexoside	Hsped.06g12960.1	0.864337	0.0263583
3-Methoxycinnamic acid	Hsped.06g12960.1	0.85918	0.028349
3-Coumaric acid	Hsped.06g12960.1	0.884344	0.019291
2-Hydroxycinnamic acid	Hsped.06g12960.1	-0.882481	0.0199044
(-)-secoisolariciresinol	Hsped.06g12960.1	0.97498	0.000931205
trans-Anethole	Hsped.06g12280.1	-0.43826	0.384699
Sinapinic acid	Hsped.06g12280.1	-0.542092	0.266512
Schizandrol B	Hsped.06g12280.1	-0.738857	0.0933889
Schisantherin E	Hsped.06g12280.1	-0.459043	0.359801
Schisantherin A	Hsped.06g12280.1	-0.472385	0.344128
Sauchinone	Hsped.06g12280.1	-0.507791	0.303781
O-p-Coumaroyl quinacyl quinic acid O-hexoside	Hsped.06g12280.1	-0.599855	0.20814
N'-p-coumaroylspermine	Hsped.06g12280.1	-0.543963	0.264534
Nordihydroguaiaretic acid	Hsped.06g12280.1	0.466973	0.350455
Magnolol	Hsped.06g12280.1	0.327344	0.526522
L-Phenylalanine	Hsped.06g12280.1	0.552652	0.255419
Isoferulic Acid	Hsped.06g12280.1	-0.503486	0.308587
Gomisin D	Hsped.06g12280.1	0.297247	0.567261
Ferulaldehyde	Hsped.06g12280.1	-0.507561	0.304037
Eleutheroside E	Hsped.06g12280.1	-0.422994	0.403351
Eleutheroside B	Hsped.06g12280.1	-0.353257	0.492156
Coniferin	Hsped.06g12280.1	0.510924	0.300301
Columbianadin	Hsped.06g12280.1	-0.515654	0.295075
Angeloyl-(+)-gomisin K3	Hsped.06g12280.1	-0.445165	0.376362
4-p-Coumaroylquinic acid	Hsped.06g12280.1	-0.53808	0.270775
4-Methoxycinnamic acid	Hsped.06g12280.1	-0.0643758	0.90357
3-O-p-coumaroyl shikimic acid O-hexoside	Hsped.06g12280.1	-0.46409	0.353842
3-Methoxycinnamic acid	Hsped.06g12280.1	-0.401264	0.430409
3-Coumaric acid	Hsped.06g12280.1	-0.53798	0.270882
2-Hydroxycinnamic acid	Hsped.06g12280.1	0.563061	0.244664
(-)-secoisolariciresinol	Hsped.06g12280.1	-0.78269	0.0657045
trans-Anethole	Hsped.06g11260.1	-0.624718	0.184828
Sinapinic acid	Hsped.06g11260.1	-0.635329	0.17523
Schizandrol B	Hsped.06g11260.1	-0.616407	0.192494
Schisantherin E	Hsped.06g11260.1	-0.638484	0.172417
Schisantherin A	Hsped.06g11260.1	-0.600756	0.207275
Sauchinone	Hsped.06g11260.1	-0.652604	0.160064
O-p-Coumaroyl quinacyl quinic acid O-hexoside	Hsped.06g11260.1	-0.747225	0.0877675
N'-p-coumaroylspermine	Hsped.06g11260.1	-0.664949	0.149582
Nordihydroguaiaretic acid	Hsped.06g11260.1	0.600463	0.207556
Magnolol	Hsped.06g11260.1	0.556988	0.250917
L-Phenylalanine	Hsped.06g11260.1	0.669011	0.1462
Isoferulic Acid	Hsped.06g11260.1	-0.599817	0.208176
Gomisin D	Hsped.06g11260.1	0.474105	0.342126
Ferulaldehyde	Hsped.06g11260.1	-0.63643	0.174245
Eleutheroside E	Hsped.06g11260.1	-0.626157	0.183514
Eleutheroside B	Hsped.06g11260.1	-0.58515	0.222452
Coniferin	Hsped.06g11260.1	0.648485	0.163627
Columbianadin	Hsped.06g11260.1	-0.677279	0.139418
Angeloyl-(+)-gomisin K3	Hsped.06g11260.1	-0.646131	0.165679
4-p-Coumaroylquinic acid	Hsped.06g11260.1	-0.5655	0.24217
4-Methoxycinnamic acid	Hsped.06g11260.1	0.243278	0.642282
3-O-p-coumaroyl shikimic acid O-hexoside	Hsped.06g11260.1	-0.670889	0.144647
3-Methoxycinnamic acid	Hsped.06g11260.1	-0.586008	0.221607
3-Coumaric acid	Hsped.06g11260.1	-0.722	0.105184
2-Hydroxycinnamic acid	Hsped.06g11260.1	0.747209	0.0877781
(-)-secoisolariciresinol	Hsped.06g11260.1	-0.759626	0.0797249
trans-Anethole	Hsped.06g09330.1	-0.669313	0.14595
Sinapinic acid	Hsped.06g09330.1	-0.465413	0.352287
Schizandrol B	Hsped.06g09330.1	-0.702887	0.1193
Schisantherin E	Hsped.06g09330.1	-0.612759	0.195899
Schisantherin A	Hsped.06g09330.1	-0.672757	0.14311
Sauchinone	Hsped.06g09330.1	-0.727141	0.101521
O-p-Coumaroyl quinacyl quinic acid O-hexoside	Hsped.06g09330.1	-0.401824	0.429703
N'-p-coumaroylspermine	Hsped.06g09330.1	-0.726942	0.101661
Nordihydroguaiaretic acid	Hsped.06g09330.1	0.674908	0.141349
Magnolol	Hsped.06g09330.1	0.533963	0.275176
L-Phenylalanine	Hsped.06g09330.1	0.83379	0.0391429
Isoferulic Acid	Hsped.06g09330.1	-0.731558	0.0984197
Gomisin D	Hsped.06g09330.1	0.611412	0.197163
Ferulaldehyde	Hsped.06g09330.1	-0.789115	0.0620192
Eleutheroside E	Hsped.06g09330.1	-0.616361	0.192536
Eleutheroside B	Hsped.06g09330.1	-0.558217	0.249647
Coniferin	Hsped.06g09330.1	0.801774	0.0550461
Columbianadin	Hsped.06g09330.1	-0.659542	0.154136
Angeloyl-(+)-gomisin K3	Hsped.06g09330.1	-0.600011	0.20799
4-p-Coumaroylquinic acid	Hsped.06g09330.1	-0.237241	0.650815
4-Methoxycinnamic acid	Hsped.06g09330.1	0.0758681	0.886416
3-O-p-coumaroyl shikimic acid O-hexoside	Hsped.06g09330.1	-0.717464	0.108463
3-Methoxycinnamic acid	Hsped.06g09330.1	-0.615438	0.193396
3-Coumaric acid	Hsped.06g09330.1	-0.691833	0.127817
2-Hydroxycinnamic acid	Hsped.06g09330.1	0.794531	0.0589892
(-)-secoisolariciresinol	Hsped.06g09330.1	-0.80355	0.0540981
trans-Anethole	Hsped.06g09020.1	-0.810557	0.0504336
Sinapinic acid	Hsped.06g09020.1	-0.522058	0.288055
Schizandrol B	Hsped.06g09020.1	-0.320423	0.535815
Schisantherin E	Hsped.06g09020.1	-0.769445	0.0736057
Schisantherin A	Hsped.06g09020.1	-0.767852	0.0745837
Sauchinone	Hsped.06g09020.1	-0.767462	0.0748239
O-p-Coumaroyl quinacyl quinic acid O-hexoside	Hsped.06g09020.1	-0.467762	0.349531
N'-p-coumaroylspermine	Hsped.06g09020.1	-0.724923	0.103094
Nordihydroguaiaretic acid	Hsped.06g09020.1	0.774127	0.0707663
Magnolol	Hsped.06g09020.1	0.782163	0.066011
L-Phenylalanine	Hsped.06g09020.1	0.853759	0.0305158
Isoferulic Acid	Hsped.06g09020.1	-0.704047	0.118421
Gomisin D	Hsped.06g09020.1	0.78679	0.0633414
Ferulaldehyde	Hsped.06g09020.1	-0.819821	0.0457722
Eleutheroside E	Hsped.06g09020.1	-0.790697	0.0611271
Eleutheroside B	Hsped.06g09020.1	-0.811162	0.0501225
Coniferin	Hsped.06g09020.1	0.826956	0.0423255
Columbianadin	Hsped.06g09020.1	-0.800429	0.0557686
Angeloyl-(+)-gomisin K3	Hsped.06g09020.1	-0.778777	0.067996
4-p-Coumaroylquinic acid	Hsped.06g09020.1	-0.174813	0.740452
4-Methoxycinnamic acid	Hsped.06g09020.1	0.53149	0.277833
3-O-p-coumaroyl shikimic acid O-hexoside	Hsped.06g09020.1	-0.862931	0.0268943
3-Methoxycinnamic acid	Hsped.06g09020.1	-0.749712	0.0861268
3-Coumaric acid	Hsped.06g09020.1	-0.78722	0.0630963
2-Hydroxycinnamic acid	Hsped.06g09020.1	0.887973	0.0181222
(-)-secoisolariciresinol	Hsped.06g09020.1	-0.543646	0.264868
trans-Anethole	Hsped.06g07280.1	-0.997816	7.14746e-06
Sinapinic acid	Hsped.06g07280.1	-0.900237	0.0144326
Schizandrol B	Hsped.06g07280.1	-0.682768	0.134992
Schisantherin E	Hsped.06g07280.1	-0.985025	0.000334675
Schisantherin A	Hsped.06g07280.1	-0.9516	0.00345714
Sauchinone	Hsped.06g07280.1	-0.991494	0.000108225
O-p-Coumaroyl quinacyl quinic acid O-hexoside	Hsped.06g07280.1	-0.857407	0.0290495
N'-p-coumaroylspermine	Hsped.06g07280.1	-0.981172	0.000528398
Nordihydroguaiaretic acid	Hsped.06g07280.1	0.958432	0.00255595
Magnolol	Hsped.06g07280.1	0.979853	0.000604773
L-Phenylalanine	Hsped.06g07280.1	0.929872	0.00720451
Isoferulic Acid	Hsped.06g07280.1	-0.972228	0.00114623
Gomisin D	Hsped.06g07280.1	0.976455	0.000825013
Ferulaldehyde	Hsped.06g07280.1	-0.976448	0.000825532
Eleutheroside E	Hsped.06g07280.1	-0.99491	3.87905e-05
Eleutheroside B	Hsped.06g07280.1	-0.976236	0.00084037
Coniferin	Hsped.06g07280.1	0.979571	0.00062177
Columbianadin	Hsped.06g07280.1	-0.948735	0.00387479
Angeloyl-(+)-gomisin K3	Hsped.06g07280.1	-0.989466	0.000165864
4-p-Coumaroylquinic acid	Hsped.06g07280.1	-0.724551	0.103359
4-Methoxycinnamic acid	Hsped.06g07280.1	0.758618	0.0803661
3-O-p-coumaroyl shikimic acid O-hexoside	Hsped.06g07280.1	-0.986645	0.000266351
[truncated: 2,422 more rows]
